# Supplementary material for: Image Harvest: an open-source platform for high-throughput plant image processing and analysis
Source: J Exp Bot. 2016 May 3;67(11):3587–99. doi: 10.1093/jxb/erw176 (PMC4892737; doi:10.1093/jxb/erw176)
Supplement: Supplementary Data [file supp_erw176_supplementary_dataset_S1.xlsx]

## Sheet: Dev.PA.genes.txt
Chr	SNP Position (MSU v6)	SNP	p-Val	Digital Trait	Gene Start (MSU v6)	Gene End (MSU v6)	Dist from SNP	Rice Gene	Rice Annotation	ArabidopsisAnnotation
Chr6	26401919	id6014630	1.18e-10	Den1TV	26198323	26203626	-203596	LOC_Os06g43570	peptidase, T1 family, putative, expressed	AT1G21720	PBC1	proteasome beta subunit C1	20S proteasome beta subunit PBC1 truncated protein (PBC1)
Chr6	26401919	id6014630	1.18e-10	Den1TV	26207298	26211004	-194621	LOC_Os06g43580	expressed protein	-	-	-
Chr6	26401919	id6014630	1.18e-10	Den1TV	26214485	26217669	-187434	LOC_Os06g43590	SNF7 domain containing protein, putative, expressed	AT1G17730	CHMP1B,VPS46.1	vacuolar protein sorting 46.1	Encodes an ESCRT-related protein: CHMP1A/AT1G73030; CHMP1B/AT1G17730. CHMP1A and B mediate multivesicular body sorting of auxin carriers and are required for plant development. ESCRT: Endosomal Sorting Complexes Required For Transport machinery; CHMP: Charged Multivesicular Body Protein/Chromatin Modifying Protein.
Chr6	26401919	id6014630	1.18e-10	Den1TV	26226107	26227763	-175812	LOC_Os06g43600	LTPL129 - Protease inhibitor/seed storage/LTP family protein precursor, expressed	AT3G22142	-	Bifunctional inhibitor/lipid-transfer protein/seed storage 2S albumin superfamily protein	Encodes a Protease inhibitor/seed storage/LTP family protein
Chr6	26401919	id6014630	1.18e-10	Den1TV	26228860	26231888	-173059	LOC_Os06g43610	formamidopyrimidine-DNA glycosylase, putative, expressed	AT1G52500	ATFPG-1,ATFPG-2,ATMMH-1,ATMMH-2,FPG-1,FPG-2,MMH-1,MMH-2	MUTM homolog-1	Encodes one of the splice variants of Arabidopsis thaliana MutM homolog. Encodes a formamidopyrimidine-DNA glycosylase that has abasic lyase activity and is able to nick double- stranded oligonucleotides containing 8-oxo-7,8-dihydroguanine (8-oxoG) in vitro.
Chr6	26401919	id6014630	1.18e-10	Den1TV	26233935	26237273	-167984	LOC_Os06g43620	haemolysin-III, putative, expressed	AT4G30850	HHP2	heptahelical transmembrane protein2	heptahelical transmembrane protein homologous to human adiponectin receptors and progestin receptors
Chr6	26401919	id6014630	1.18e-10	Den1TV	26241008	26249272	-160911	LOC_Os06g43630	sucrose-phosphate synthase, putative, expressed	AT5G20280	ATSPS1F,SPS1F	sucrose phosphate synthase 1F	Encodes a protein with putative sucrose-phosphate synthase activity. When the gene was expressed in transgenic tobacco plants, a clear trend for increased SPS activity was noted.
Chr6	26401919	id6014630	1.18e-10	Den1TV	26253122	26258284	-148797	LOC_Os06g43640	Ser/Thr protein phosphatase family protein, putative, expressed	AT5G34850	ATPAP26,PAP26	purple acid phosphatase 26	Encodes a dual-targeted purple acid phosphatase isozyme AtPAP26. Involved in phosphate metabolism.
Chr6	26401919	id6014630	1.18e-10	Den1TV	26262106	26265856	-139813	LOC_Os06g43650	secreted salivary protein, putative, expressed	AT2G25310	-	Protein of unknown function (DUF2012)	FUNCTIONS IN: carbohydrate binding; INVOLVED IN: biological_process unknown; LOCATED IN: endomembrane system; EXPRESSED IN: 22 plant structures; EXPRESSED DURING: 13 growth stages; CONTAINS InterPro DOMAIN/s: Carbohydrate-binding-like fold (InterPro:IPR013784), Protein of unknown function DUF2012 (InterPro:IPR019008); BEST Arabidopsis thaliana protein match is: Protein of unknown function (DUF201…
Chr6	26401919	id6014630	1.18e-10	Den1TV	26271900	26277669	-130019	LOC_Os06g43660	inorganic H+ pyrophosphatase, putative, expressed	AT1G15690	ATAVP3,AtVHP1;1,AVP-3,AVP1	Inorganic H pyrophosphatase family protein	Encodes a H(+)-translocating (pyrophosphate-energized) inorganic pyrophosphatase (H(+)-PPase; EC 3.6.1.1) located in the vacuolar membrane. Expression is found in all tissues examined, including meristems and floral organ primordium. Expression is particularly enhanced in pollen, and is repressed by light. Over expression and loss of function phenotypes suggest AVP1 is involved in regulation of a…
Chr6	26401919	id6014630	1.18e-10	Den1TV	26278807	26291348	-123112	LOC_Os06g43670	Leucine Rich Repeat family protein, expressed	AT3G14460	-	LRR and NB-ARC domains-containing disease resistance protein	LRR and NB-ARC domains-containing disease resistance protein; FUNCTIONS IN: ATP binding; INVOLVED IN: apoptosis, defense response; CONTAINS InterPro DOMAIN/s: NB-ARC (InterPro:IPR002182), Leucine-rich repeat (InterPro:IPR001611), Disease resistance protein (InterPro:IPR000767); BEST Arabidopsis thaliana protein match is: NB-ARC domain-containing disease resistance protein (TAIR:AT3G14470.1); Has …
Chr6	26401919	id6014630	1.18e-10	Den1TV	26295682	26302263	-106237	LOC_Os06g43680	palmitoyltransferase TIP1, putative, expressed	AT5G20350	TIP1	Ankyrin repeat family protein with DHHC zinc finger domain	Encodes a protein containing ankyrin and DHHC-CRD domain. Acts to restrict the size of the swelling that forms at the beginning of root hair cell growth, possibly by a mechanism that requires RHD1. Mutant displays defects in both root hair and pollen tube growth.
Chr6	26401919	id6014630	1.18e-10	Den1TV	26302840	26311415	-99079	LOC_Os06g43690	WD repeat-containing protein, putative, expressed	AT4G04940	-	transducin family protein / WD-40 repeat family protein	transducin family protein / WD-40 repeat family protein; FUNCTIONS IN: nucleotide binding; INVOLVED IN: rRNA processing; LOCATED IN: CUL4 RING ubiquitin ligase complex; EXPRESSED IN: 20 plant structures; EXPRESSED DURING: 11 growth stages; CONTAINS InterPro DOMAIN/s: WD40 repeat 2 (InterPro:IPR019782), WD40 repeat, conserved site (InterPro:IPR019775), WD40 repeat (InterPro:IPR001680), WD40 repeat…
Chr6	26401919	id6014630	1.18e-10	Den1TV	26311605	26314066	-90314	LOC_Os06g43700	transmembrane amino acid transporter protein, putative, expressed	AT1G80510	-	Transmembrane amino acid transporter family protein	Encodes a close relative of the amino acid transporter ANT1 (AT3G11900).
Chr6	26401919	id6014630	1.18e-10	Den1TV	26315045	26317959	-86874	LOC_Os06g43710	glucosidase II beta subunit-like domain containing protein, expressed	AT5G35080	-	-	Encodes a protein involved in the endoplasmic reticulum-associated degradation of glycoproteins.
Chr6	26401919	id6014630	1.18e-10	Den1TV	26318548	26319186	-83371	LOC_Os06g43720	expressed protein	-	-	-
Chr6	26401919	id6014630	1.18e-10	Den1TV	26320260	26320562	-81659	LOC_Os06g43730	expressed protein	-	-	-
Chr6	26401919	id6014630	1.18e-10	Den1TV	26321831	26323096	-80088	LOC_Os06g43740	OsFBX201 - F-box domain containing protein, expressed	AT3G49150	-	F-box/RNI-like superfamily protein	F-box/RNI-like superfamily protein; CONTAINS InterPro DOMAIN/s: F-box domain, cyclin-like (InterPro:IPR001810), F-box domain, Skp2-like (InterPro:IPR022364), FBD-like (InterPro:IPR006566); BEST Arabidopsis thaliana protein match is: RNI-like superfamily protein (TAIR:AT3G59240.1); Has 1918 Blast hits to 1865 proteins in 43 species: Archae - 0; Bacteria - 0; Metazoa - 29; Fungi - 4; Plants - 1883;…
Chr6	26401919	id6014630	1.18e-10	Den1TV	26325170	26328347	-76749	LOC_Os06g43750	expressed protein	AT4G32930	-	-	unknown protein; FUNCTIONS IN: molecular_function unknown; INVOLVED IN: biological_process unknown; LOCATED IN: cellular_component unknown; EXPRESSED IN: 22 plant structures; EXPRESSED DURING: 13 growth stages; CONTAINS InterPro DOMAIN/s: Protein of unknown function DUF866, eukaryotic (InterPro:IPR008584).
Chr6	26401919	id6014630	1.18e-10	Den1TV	26331890	26344253	-70029	LOC_Os06g43760	tRNA synthetase class I, putative, expressed	AT4G10320	-	tRNA synthetase class I (I, L, M and V) family protein	tRNA synthetase class I (I, L, M and V) family protein; FUNCTIONS IN: isoleucine-tRNA ligase activity, nucleotide binding, aminoacyl-tRNA ligase activity, zinc ion binding, ATP binding; INVOLVED IN: response to cadmium ion, tRNA aminoacylation for protein translation; LOCATED IN: cytosol; EXPRESSED IN: male gametophyte, guard cell, epidermis, cultured cell, pollen tube; EXPRESSED DURING: L mature…
Chr6	26401919	id6014630	1.18e-10	Den1TV	26345139	26346101	-56780	LOC_Os06g43770	expressed protein	AT1G15760	-	Sterile alpha motif (SAM) domain-containing protein	Sterile alpha motif (SAM) domain-containing protein; CONTAINS InterPro DOMAIN/s: Sterile alpha motif homology (InterPro:IPR010993), Sterile alpha motif, type 2 (InterPro:IPR011510); BEST Arabidopsis thaliana protein match is: Sterile alpha motif (SAM) domain-containing protein (TAIR:AT1G80520.1); Has 64 Blast hits to 64 proteins in 13 species: Archae - 0; Bacteria - 0; Metazoa - 0; Fungi - 0; Pla…
Chr6	26401919	id6014630	1.18e-10	Den1TV	26354718	26358086	-47201	LOC_Os06g43780	expressed protein	AT2G12400	-	-	unknown protein; FUNCTIONS IN: molecular_function unknown; INVOLVED IN: biological_process unknown; LOCATED IN: endomembrane system; EXPRESSED IN: 25 plant structures; EXPRESSED DURING: 13 growth stages; BEST Arabidopsis thaliana protein match is: unknown protein (TAIR:AT2G25270.1); Has 177 Blast hits to 172 proteins in 23 species: Archae - 0; Bacteria - 2; Metazoa - 3; Fungi - 0; Plants - 164; V…
Chr6	26401919	id6014630	1.18e-10	Den1TV	26359284	26373493	-42635	LOC_Os06g43790	transcription initiation factor TFIID subunit 1, putative, expressed	AT1G32750	GTD1,HAC13,HAF01,HAF1,TAF1	HAC13 protein (HAC13)	This gene is predicted to encode a histone acetyltransferase. Five lines with RNAi constructs directed against HAF1 grow normally and can produce root calli, but have defects in agrobacterium-mediated transformation.
Chr6	26401919	id6014630	1.18e-10	Den1TV	26374959	26378230	-26960	LOC_Os06g43800	methyltransferase domain containing protein, putative, expressed	AT2G41040	-	S-adenosyl-L-methionine-dependent methyltransferases superfamily protein	S-adenosyl-L-methionine-dependent methyltransferases superfamily protein; FUNCTIONS IN: methyltransferase activity; INVOLVED IN: response to karrikin; LOCATED IN: chloroplast, plastoglobule; EXPRESSED IN: 21 plant structures; EXPRESSED DURING: 12 growth stages; CONTAINS InterPro DOMAIN/s: Methyltransferase type 11 (InterPro:IPR013216); BEST Arabidopsis thaliana protein match is: S-adenosyl-L-meth…
Chr6	26401919	id6014630	1.18e-10	Den1TV	26383997	26384662	-17922	LOC_Os06g43810	expressed protein	AT5G35090	-	-	unknown protein; Has 1807 Blast hits to 1807 proteins in 277 species: Archae - 0; Bacteria - 0; Metazoa - 736; Fungi - 347; Plants - 385; Viruses - 0; Other Eukaryotes - 339 (source: NCBI BLink).
Chr6	26401919	id6014630	1.18e-10	Den1TV	26387053	26390622	-14866	LOC_Os06g43820	expressed protein	-	-	-
Chr6	26401919	id6014630	1.18e-10	Den1TV	26392281	26392499	-9638	LOC_Os06g43830	retrotransposon protein, putative, Ty3-gypsy subclass	-	-	-
Chr6	26401919	id6014630	1.18e-10	Den1TV	26398279	26404234	-3640	LOC_Os06g43840	protein kinase domain containing protein, expressed	AT3G46920	-	Protein kinase superfamily protein with octicosapeptide/Phox/Bem1p domain	Protein kinase superfamily protein with octicosapeptide/Phox/Bem1p domain; FUNCTIONS IN: protein serine/threonine/tyrosine kinase activity, protein kinase activity; INVOLVED IN: protein amino acid phosphorylation; LOCATED IN: chloroplast; EXPRESSED IN: 21 plant structures; EXPRESSED DURING: 10 growth stages; CONTAINS InterPro DOMAIN/s: Octicosapeptide/Phox/Bem1p (InterPro:IPR000270), Protein kina…
Chr6	26401919	id6014630	1.18e-10	Den1TV	26407090	26409940	5171	LOC_Os06g43850	ATP synthase F1, delta subunit family protein, putative, expressed	AT5G13450	ATP5	delta subunit of Mt ATP synthase	delta subunit of Mt ATP synthase (ATP5); FUNCTIONS IN: hydrogen ion transporting ATP synthase activity, rotational mechanism, cobalt ion binding, zinc ion binding; INVOLVED IN: ATP synthesis coupled proton transport; LOCATED IN: mitochondrion, chloroplast, plasma membrane, membrane, mitochondrial proton-transporting ATP synthase complex, catalytic core F(1); EXPRESSED IN: 27 plant structures; EXP…
Chr6	26401919	id6014630	1.18e-10	Den1TV	26410491	26413838	8572	LOC_Os06g43860	homeobox protein knotted-1, putative, expressed	AT5G25220	KNAT3	KNOTTED1-like homeobox gene 3	A member of class II knotted1-like homeobox gene family (together with KNAT4 and KNAT5). Expressed in: hypocotyl-root boundary, anther-filament junction in flowers, ovule-funiculus and peduncle-silique boundaries, petioles and root. Light-regulated expression with differential response to red/far-red light. KNAT3 promoter activity showed cell-type specific pattern along longitudinal root axis, re…
Chr6	26401919	id6014630	1.18e-10	Den1TV	26420515	26426833	18596	LOC_Os06g43870	expressed protein	AT4G36730	GBF1	G-box binding factor 1	member of a gene family encoding basic leucine zipper proteins (GBFs) which bind the G-box
Chr6	26401919	id6014630	1.18e-10	Den1TV	26431949	26433297	30030	LOC_Os06g43875	retrotransposon protein, putative, unclassified, expressed	-	-	-
Chr6	26401919	id6014630	1.18e-10	Den1TV	26434264	26438320	32345	LOC_Os06g43880	prenyltransferase, putative, expressed	AT2G18950	ATHPT,HPT1,TPT1,VTE2	homogentisate phytyltransferase 1	Encodes homogentisate phytyltransferase involved in tocopherol biosynthesis. Has impact on seed longevity and plays a role in the adaptation to low temperature stress, notably phloem loading.
Chr6	26401919	id6014630	1.18e-10	Den1TV	26439416	26440928	37497	LOC_Os06g43890	expressed protein	-	-	-
Chr6	26401919	id6014630	1.18e-10	Den1TV	26441598	26443901	39679	LOC_Os06g43900	ribosomal protein L35, putative, expressed	AT2G24090	-	Ribosomal protein L35	Ribosomal protein L35; FUNCTIONS IN: structural constituent of ribosome; INVOLVED IN: translation; LOCATED IN: ribosome, chloroplast; EXPRESSED IN: 22 plant structures; EXPRESSED DURING: 13 growth stages; CONTAINS InterPro DOMAIN/s: Ribosomal protein L35, conserved site (InterPro:IPR018265), Ribosomal protein L35, non-mitochondrial (InterPro:IPR001706), Ribosomal protein L35 (InterPro:IPR021137);…
Chr6	26401919	id6014630	1.18e-10	Den1TV	26449764	26453699	47845	LOC_Os06g43910	two-component response regulator, putative, expressed	AT2G25180	ARR12,RR12	response regulator 12	Encodes an Arabidopsis response regulator (ARR) protein that acts in concert with other type-B ARRs in the cytokinin signaling pathway.
Chr6	26401919	id6014630	1.18e-10	Den1TV	26454049	26454964	52130	LOC_Os06g43920	hypothetical protein	-	-	-
Chr6	26401919	id6014630	1.18e-10	Den1TV	26455230	26460809	53311	LOC_Os06g43930	OsProCP2 - Putative Lysosomal Pro-x Carboxypeptidase homologue, expressed	AT2G24280	-	alpha/beta-Hydrolases superfamily protein	alpha/beta-Hydrolases superfamily protein; FUNCTIONS IN: serine-type peptidase activity, serine-type carboxypeptidase activity; INVOLVED IN: proteolysis; LOCATED IN: endomembrane system, lysosome; EXPRESSED IN: 22 plant structures; EXPRESSED DURING: 13 growth stages; CONTAINS InterPro DOMAIN/s: Peptidase S28 (InterPro:IPR008758); BEST Arabidopsis thaliana protein match is: Serine carboxypeptidase…
Chr6	26401919	id6014630	1.18e-10	Den1TV	26470722	26472970	68803	LOC_Os06g43940	expressed protein	-	-	-
Chr6	26401919	id6014630	1.18e-10	Den1TV	26477482	26478274	75563	LOC_Os06g43950	expressed protein	-	-	-
Chr6	26401919	id6014630	1.18e-10	Den1TV	26481248	26482813	79329	LOC_Os06g43960	expressed protein	-	-	-
Chr6	26401919	id6014630	1.18e-10	Den1TV	26488450	26488888	86531	LOC_Os06g43970	expressed protein	-	-	-
Chr6	26401919	id6014630	1.18e-10	Den1TV	26489445	26492077	87526	LOC_Os06g43980	expressed protein	-	-	-
Chr6	26401919	id6014630	1.18e-10	Den1TV	26495539	26497431	93620	LOC_Os06g43990	expressed protein	AT4G31805	-	WRKY family transcription factor	WRKY family transcription factor; BEST Arabidopsis thaliana protein match is: myosin heavy chain-related (TAIR:AT5G10890.1); Has 30201 Blast hits to 17322 proteins in 780 species: Archae - 12; Bacteria - 1396; Metazoa - 17338; Fungi - 3422; Plants - 5037; Viruses - 0; Other Eukaryotes - 2996 (source: NCBI BLink).
Chr6	26401919	id6014630	1.18e-10	Den1TV	26499618	26500169	97699	LOC_Os06g44000	expressed protein	-	-	-
Chr6	26401919	id6014630	1.18e-10	Den1TV	26508922	26510702	107003	LOC_Os06g44010	WRKY28, expressed	AT1G80840	ATWRKY40,WRKY40	WRKY DNA-binding protein 40	Pathogen-induced transcription factor. Binds W-box sequences in vitro. Forms protein complexes with itself and with WRKY40 and WRKY60. Coexpression with WRKY18 or WRKY60 made plants more susceptible to both P. syringae and B. cinerea. WRKY18, WRKY40, and WRKY60 have partially redundant roles in response to the hemibiotrophic bacterial pathogen Pseudomonas syringae and the necrotrophic fungal path…
Chr6	26401919	id6014630	1.18e-10	Den1TV	26514060	26515821	112141	LOC_Os06g44020	expressed protein	-	-	-
Chr6	26401919	id6014630	1.18e-10	Den1TV	26528301	26537144	126382	LOC_Os06g44030	WD domain, G-beta repeat domain containing protein, expressed	AT5G25150	TAF5	TBP-associated factor 5	Encodes a putative TATA-binding-protein associated factor TAF5. TAFs are subunits of the general transcription factor IID (TFIID).
Chr6	26401919	id6014630	1.18e-10	Den1TV	26553540	26560229	151621	LOC_Os06g44034	expressed protein	-	-	-
Chr6	26401919	id6014630	1.18e-10	Den1TV	26562142	26565302	160223	LOC_Os06g44040	DOMON domain containing protein, expressed	AT5G54830	-	DOMON domain-containing protein / dopamine beta-monooxygenase N-terminal domain-containing protein	DOMON domain-containing protein / dopamine beta-monooxygenase N-terminal domain-containing protein; FUNCTIONS IN: dopamine beta-monooxygenase activity, monooxygenase activity; INVOLVED IN: histidine catabolic process, metabolic process; LOCATED IN: endomembrane system, integral to membrane; EXPRESSED IN: 22 plant structures; EXPRESSED DURING: 11 growth stages; CONTAINS InterPro DOMAIN/s: Cytochro…
Chr6	26401919	id6014630	1.18e-10	Den1TV	26568419	26571461	166500	LOC_Os06g44050	methyladenine glycosylase, putative, expressed	AT5G57970	-	DNA glycosylase superfamily protein	DNA glycosylase superfamily protein; FUNCTIONS IN: DNA-3-methyladenine glycosylase I activity, catalytic activity; INVOLVED IN: DNA repair, base-excision repair; EXPRESSED IN: 10 plant structures; EXPRESSED DURING: 6 growth stages; CONTAINS InterPro DOMAIN/s: DNA glycosylase (InterPro:IPR011257), Methyladenine glycosylase (InterPro:IPR005019); BEST Arabidopsis thaliana protein match is: DNA glyco…
Chr6	26401919	id6014630	1.18e-10	Den1TV	26574128	26578687	172209	LOC_Os06g44060	phospholipase D. Active site motif family protein, expressed	-	-	-
Chr6	26401919	id6014630	1.18e-10	Den1TV	26580705	26582751	178786	LOC_Os06g44070	retrotransposon protein, putative, unclassified, expressed	-	-	-
Chr6	26401919	id6014630	1.18e-10	Den1TV	26584563	26587135	182644	LOC_Os06g44080	ubiquitin family protein, putative, expressed	AT1G31340	ATRUB1,NEDD8,RUB1	related to ubiquitin 1	Encodes a ubiquitin-related protein that is conjugated to target proteins by neddylation. It has been shown to be conjugated to the cullin AtCUL1. The RUB-conjugation pathway has been implicated in in auxin response.
Chr6	26401919	id6014630	1.18e-10	Den1TV	26588785	26589682	186866	LOC_Os06g44090	expressed protein	-	-	-
Chr6	26401919	id6014630	1.18e-10	Den1TV	26590908	26592467	188989	LOC_Os06g44100	HLS, putative, expressed	AT2G23060	-	Acyl-CoA N-acyltransferases (NAT) superfamily protein	Acyl-CoA N-acyltransferases (NAT) superfamily protein; FUNCTIONS IN: N-acetyltransferase activity; INVOLVED IN: metabolic process; LOCATED IN: cellular_component unknown; EXPRESSED IN: embryo, leaf whorl, flower, pedicel, seed; EXPRESSED DURING: 4 anthesis, F mature embryo stage, petal differentiation and expansion stage, E expanded cotyledon stage, D bilateral stage; CONTAINS InterPro DOMAIN/s: …
Chr6	26401919	id6014630	1.18e-10	Den1TV	26594256	26595141	192337	LOC_Os06g44110
Chr6	26401919	id6014630	1.38e-10	Den3TV	26198323	26203626	-203596	LOC_Os06g43570	peptidase, T1 family, putative, expressed	AT1G21720	PBC1	proteasome beta subunit C1	20S proteasome beta subunit PBC1 truncated protein (PBC1)
Chr6	26401919	id6014630	1.38e-10	Den3TV	26207298	26211004	-194621	LOC_Os06g43580	expressed protein	-	-	-
Chr6	26401919	id6014630	1.38e-10	Den3TV	26214485	26217669	-187434	LOC_Os06g43590	SNF7 domain containing protein, putative, expressed	AT1G17730	CHMP1B,VPS46.1	vacuolar protein sorting 46.1	Encodes an ESCRT-related protein: CHMP1A/AT1G73030; CHMP1B/AT1G17730. CHMP1A and B mediate multivesicular body sorting of auxin carriers and are required for plant development. ESCRT: Endosomal Sorting Complexes Required For Transport machinery; CHMP: Charged Multivesicular Body Protein/Chromatin Modifying Protein.
Chr6	26401919	id6014630	1.38e-10	Den3TV	26226107	26227763	-175812	LOC_Os06g43600	LTPL129 - Protease inhibitor/seed storage/LTP family protein precursor, expressed	AT3G22142	-	Bifunctional inhibitor/lipid-transfer protein/seed storage 2S albumin superfamily protein	Encodes a Protease inhibitor/seed storage/LTP family protein
Chr6	26401919	id6014630	1.38e-10	Den3TV	26228860	26231888	-173059	LOC_Os06g43610	formamidopyrimidine-DNA glycosylase, putative, expressed	AT1G52500	ATFPG-1,ATFPG-2,ATMMH-1,ATMMH-2,FPG-1,FPG-2,MMH-1,MMH-2	MUTM homolog-1	Encodes one of the splice variants of Arabidopsis thaliana MutM homolog. Encodes a formamidopyrimidine-DNA glycosylase that has abasic lyase activity and is able to nick double- stranded oligonucleotides containing 8-oxo-7,8-dihydroguanine (8-oxoG) in vitro.
Chr6	26401919	id6014630	1.38e-10	Den3TV	26233935	26237273	-167984	LOC_Os06g43620	haemolysin-III, putative, expressed	AT4G30850	HHP2	heptahelical transmembrane protein2	heptahelical transmembrane protein homologous to human adiponectin receptors and progestin receptors
Chr6	26401919	id6014630	1.38e-10	Den3TV	26241008	26249272	-160911	LOC_Os06g43630	sucrose-phosphate synthase, putative, expressed	AT5G20280	ATSPS1F,SPS1F	sucrose phosphate synthase 1F	Encodes a protein with putative sucrose-phosphate synthase activity. When the gene was expressed in transgenic tobacco plants, a clear trend for increased SPS activity was noted.
Chr6	26401919	id6014630	1.38e-10	Den3TV	26253122	26258284	-148797	LOC_Os06g43640	Ser/Thr protein phosphatase family protein, putative, expressed	AT5G34850	ATPAP26,PAP26	purple acid phosphatase 26	Encodes a dual-targeted purple acid phosphatase isozyme AtPAP26. Involved in phosphate metabolism.
Chr6	26401919	id6014630	1.38e-10	Den3TV	26262106	26265856	-139813	LOC_Os06g43650	secreted salivary protein, putative, expressed	AT2G25310	-	Protein of unknown function (DUF2012)	FUNCTIONS IN: carbohydrate binding; INVOLVED IN: biological_process unknown; LOCATED IN: endomembrane system; EXPRESSED IN: 22 plant structures; EXPRESSED DURING: 13 growth stages; CONTAINS InterPro DOMAIN/s: Carbohydrate-binding-like fold (InterPro:IPR013784), Protein of unknown function DUF2012 (InterPro:IPR019008); BEST Arabidopsis thaliana protein match is: Protein of unknown function (DUF201…
Chr6	26401919	id6014630	1.38e-10	Den3TV	26271900	26277669	-130019	LOC_Os06g43660	inorganic H+ pyrophosphatase, putative, expressed	AT1G15690	ATAVP3,AtVHP1;1,AVP-3,AVP1	Inorganic H pyrophosphatase family protein	Encodes a H(+)-translocating (pyrophosphate-energized) inorganic pyrophosphatase (H(+)-PPase; EC 3.6.1.1) located in the vacuolar membrane. Expression is found in all tissues examined, including meristems and floral organ primordium. Expression is particularly enhanced in pollen, and is repressed by light. Over expression and loss of function phenotypes suggest AVP1 is involved in regulation of a…
Chr6	26401919	id6014630	1.38e-10	Den3TV	26278807	26291348	-123112	LOC_Os06g43670	Leucine Rich Repeat family protein, expressed	AT3G14460	-	LRR and NB-ARC domains-containing disease resistance protein	LRR and NB-ARC domains-containing disease resistance protein; FUNCTIONS IN: ATP binding; INVOLVED IN: apoptosis, defense response; CONTAINS InterPro DOMAIN/s: NB-ARC (InterPro:IPR002182), Leucine-rich repeat (InterPro:IPR001611), Disease resistance protein (InterPro:IPR000767); BEST Arabidopsis thaliana protein match is: NB-ARC domain-containing disease resistance protein (TAIR:AT3G14470.1); Has …
Chr6	26401919	id6014630	1.38e-10	Den3TV	26295682	26302263	-106237	LOC_Os06g43680	palmitoyltransferase TIP1, putative, expressed	AT5G20350	TIP1	Ankyrin repeat family protein with DHHC zinc finger domain	Encodes a protein containing ankyrin and DHHC-CRD domain. Acts to restrict the size of the swelling that forms at the beginning of root hair cell growth, possibly by a mechanism that requires RHD1. Mutant displays defects in both root hair and pollen tube growth.
Chr6	26401919	id6014630	1.38e-10	Den3TV	26302840	26311415	-99079	LOC_Os06g43690	WD repeat-containing protein, putative, expressed	AT4G04940	-	transducin family protein / WD-40 repeat family protein	transducin family protein / WD-40 repeat family protein; FUNCTIONS IN: nucleotide binding; INVOLVED IN: rRNA processing; LOCATED IN: CUL4 RING ubiquitin ligase complex; EXPRESSED IN: 20 plant structures; EXPRESSED DURING: 11 growth stages; CONTAINS InterPro DOMAIN/s: WD40 repeat 2 (InterPro:IPR019782), WD40 repeat, conserved site (InterPro:IPR019775), WD40 repeat (InterPro:IPR001680), WD40 repeat…
Chr6	26401919	id6014630	1.38e-10	Den3TV	26311605	26314066	-90314	LOC_Os06g43700	transmembrane amino acid transporter protein, putative, expressed	AT1G80510	-	Transmembrane amino acid transporter family protein	Encodes a close relative of the amino acid transporter ANT1 (AT3G11900).
Chr6	26401919	id6014630	1.38e-10	Den3TV	26315045	26317959	-86874	LOC_Os06g43710	glucosidase II beta subunit-like domain containing protein, expressed	AT5G35080	-	-	Encodes a protein involved in the endoplasmic reticulum-associated degradation of glycoproteins.
Chr6	26401919	id6014630	1.38e-10	Den3TV	26318548	26319186	-83371	LOC_Os06g43720	expressed protein	-	-	-
Chr6	26401919	id6014630	1.38e-10	Den3TV	26320260	26320562	-81659	LOC_Os06g43730	expressed protein	-	-	-
Chr6	26401919	id6014630	1.38e-10	Den3TV	26321831	26323096	-80088	LOC_Os06g43740	OsFBX201 - F-box domain containing protein, expressed	AT3G49150	-	F-box/RNI-like superfamily protein	F-box/RNI-like superfamily protein; CONTAINS InterPro DOMAIN/s: F-box domain, cyclin-like (InterPro:IPR001810), F-box domain, Skp2-like (InterPro:IPR022364), FBD-like (InterPro:IPR006566); BEST Arabidopsis thaliana protein match is: RNI-like superfamily protein (TAIR:AT3G59240.1); Has 1918 Blast hits to 1865 proteins in 43 species: Archae - 0; Bacteria - 0; Metazoa - 29; Fungi - 4; Plants - 1883;…
Chr6	26401919	id6014630	1.38e-10	Den3TV	26325170	26328347	-76749	LOC_Os06g43750	expressed protein	AT4G32930	-	-	unknown protein; FUNCTIONS IN: molecular_function unknown; INVOLVED IN: biological_process unknown; LOCATED IN: cellular_component unknown; EXPRESSED IN: 22 plant structures; EXPRESSED DURING: 13 growth stages; CONTAINS InterPro DOMAIN/s: Protein of unknown function DUF866, eukaryotic (InterPro:IPR008584).
Chr6	26401919	id6014630	1.38e-10	Den3TV	26331890	26344253	-70029	LOC_Os06g43760	tRNA synthetase class I, putative, expressed	AT4G10320	-	tRNA synthetase class I (I, L, M and V) family protein	tRNA synthetase class I (I, L, M and V) family protein; FUNCTIONS IN: isoleucine-tRNA ligase activity, nucleotide binding, aminoacyl-tRNA ligase activity, zinc ion binding, ATP binding; INVOLVED IN: response to cadmium ion, tRNA aminoacylation for protein translation; LOCATED IN: cytosol; EXPRESSED IN: male gametophyte, guard cell, epidermis, cultured cell, pollen tube; EXPRESSED DURING: L mature…
Chr6	26401919	id6014630	1.38e-10	Den3TV	26345139	26346101	-56780	LOC_Os06g43770	expressed protein	AT1G15760	-	Sterile alpha motif (SAM) domain-containing protein	Sterile alpha motif (SAM) domain-containing protein; CONTAINS InterPro DOMAIN/s: Sterile alpha motif homology (InterPro:IPR010993), Sterile alpha motif, type 2 (InterPro:IPR011510); BEST Arabidopsis thaliana protein match is: Sterile alpha motif (SAM) domain-containing protein (TAIR:AT1G80520.1); Has 64 Blast hits to 64 proteins in 13 species: Archae - 0; Bacteria - 0; Metazoa - 0; Fungi - 0; Pla…
Chr6	26401919	id6014630	1.38e-10	Den3TV	26354718	26358086	-47201	LOC_Os06g43780	expressed protein	AT2G12400	-	-	unknown protein; FUNCTIONS IN: molecular_function unknown; INVOLVED IN: biological_process unknown; LOCATED IN: endomembrane system; EXPRESSED IN: 25 plant structures; EXPRESSED DURING: 13 growth stages; BEST Arabidopsis thaliana protein match is: unknown protein (TAIR:AT2G25270.1); Has 177 Blast hits to 172 proteins in 23 species: Archae - 0; Bacteria - 2; Metazoa - 3; Fungi - 0; Plants - 164; V…
Chr6	26401919	id6014630	1.38e-10	Den3TV	26359284	26373493	-42635	LOC_Os06g43790	transcription initiation factor TFIID subunit 1, putative, expressed	AT1G32750	GTD1,HAC13,HAF01,HAF1,TAF1	HAC13 protein (HAC13)	This gene is predicted to encode a histone acetyltransferase. Five lines with RNAi constructs directed against HAF1 grow normally and can produce root calli, but have defects in agrobacterium-mediated transformation.
Chr6	26401919	id6014630	1.38e-10	Den3TV	26374959	26378230	-26960	LOC_Os06g43800	methyltransferase domain containing protein, putative, expressed	AT2G41040	-	S-adenosyl-L-methionine-dependent methyltransferases superfamily protein	S-adenosyl-L-methionine-dependent methyltransferases superfamily protein; FUNCTIONS IN: methyltransferase activity; INVOLVED IN: response to karrikin; LOCATED IN: chloroplast, plastoglobule; EXPRESSED IN: 21 plant structures; EXPRESSED DURING: 12 growth stages; CONTAINS InterPro DOMAIN/s: Methyltransferase type 11 (InterPro:IPR013216); BEST Arabidopsis thaliana protein match is: S-adenosyl-L-meth…
Chr6	26401919	id6014630	1.38e-10	Den3TV	26383997	26384662	-17922	LOC_Os06g43810	expressed protein	AT5G35090	-	-	unknown protein; Has 1807 Blast hits to 1807 proteins in 277 species: Archae - 0; Bacteria - 0; Metazoa - 736; Fungi - 347; Plants - 385; Viruses - 0; Other Eukaryotes - 339 (source: NCBI BLink).
Chr6	26401919	id6014630	1.38e-10	Den3TV	26387053	26390622	-14866	LOC_Os06g43820	expressed protein	-	-	-
Chr6	26401919	id6014630	1.38e-10	Den3TV	26392281	26392499	-9638	LOC_Os06g43830	retrotransposon protein, putative, Ty3-gypsy subclass	-	-	-
Chr6	26401919	id6014630	1.38e-10	Den3TV	26398279	26404234	-3640	LOC_Os06g43840	protein kinase domain containing protein, expressed	AT3G46920	-	Protein kinase superfamily protein with octicosapeptide/Phox/Bem1p domain	Protein kinase superfamily protein with octicosapeptide/Phox/Bem1p domain; FUNCTIONS IN: protein serine/threonine/tyrosine kinase activity, protein kinase activity; INVOLVED IN: protein amino acid phosphorylation; LOCATED IN: chloroplast; EXPRESSED IN: 21 plant structures; EXPRESSED DURING: 10 growth stages; CONTAINS InterPro DOMAIN/s: Octicosapeptide/Phox/Bem1p (InterPro:IPR000270), Protein kina…
Chr6	26401919	id6014630	1.38e-10	Den3TV	26407090	26409940	5171	LOC_Os06g43850	ATP synthase F1, delta subunit family protein, putative, expressed	AT5G13450	ATP5	delta subunit of Mt ATP synthase	delta subunit of Mt ATP synthase (ATP5); FUNCTIONS IN: hydrogen ion transporting ATP synthase activity, rotational mechanism, cobalt ion binding, zinc ion binding; INVOLVED IN: ATP synthesis coupled proton transport; LOCATED IN: mitochondrion, chloroplast, plasma membrane, membrane, mitochondrial proton-transporting ATP synthase complex, catalytic core F(1); EXPRESSED IN: 27 plant structures; EXP…
Chr6	26401919	id6014630	1.38e-10	Den3TV	26410491	26413838	8572	LOC_Os06g43860	homeobox protein knotted-1, putative, expressed	AT5G25220	KNAT3	KNOTTED1-like homeobox gene 3	A member of class II knotted1-like homeobox gene family (together with KNAT4 and KNAT5). Expressed in: hypocotyl-root boundary, anther-filament junction in flowers, ovule-funiculus and peduncle-silique boundaries, petioles and root. Light-regulated expression with differential response to red/far-red light. KNAT3 promoter activity showed cell-type specific pattern along longitudinal root axis, re…
Chr6	26401919	id6014630	1.38e-10	Den3TV	26420515	26426833	18596	LOC_Os06g43870	expressed protein	AT4G36730	GBF1	G-box binding factor 1	member of a gene family encoding basic leucine zipper proteins (GBFs) which bind the G-box
Chr6	26401919	id6014630	1.38e-10	Den3TV	26431949	26433297	30030	LOC_Os06g43875	retrotransposon protein, putative, unclassified, expressed	-	-	-
Chr6	26401919	id6014630	1.38e-10	Den3TV	26434264	26438320	32345	LOC_Os06g43880	prenyltransferase, putative, expressed	AT2G18950	ATHPT,HPT1,TPT1,VTE2	homogentisate phytyltransferase 1	Encodes homogentisate phytyltransferase involved in tocopherol biosynthesis. Has impact on seed longevity and plays a role in the adaptation to low temperature stress, notably phloem loading.
Chr6	26401919	id6014630	1.38e-10	Den3TV	26439416	26440928	37497	LOC_Os06g43890	expressed protein	-	-	-
Chr6	26401919	id6014630	1.38e-10	Den3TV	26441598	26443901	39679	LOC_Os06g43900	ribosomal protein L35, putative, expressed	AT2G24090	-	Ribosomal protein L35	Ribosomal protein L35; FUNCTIONS IN: structural constituent of ribosome; INVOLVED IN: translation; LOCATED IN: ribosome, chloroplast; EXPRESSED IN: 22 plant structures; EXPRESSED DURING: 13 growth stages; CONTAINS InterPro DOMAIN/s: Ribosomal protein L35, conserved site (InterPro:IPR018265), Ribosomal protein L35, non-mitochondrial (InterPro:IPR001706), Ribosomal protein L35 (InterPro:IPR021137);…
Chr6	26401919	id6014630	1.38e-10	Den3TV	26449764	26453699	47845	LOC_Os06g43910	two-component response regulator, putative, expressed	AT2G25180	ARR12,RR12	response regulator 12	Encodes an Arabidopsis response regulator (ARR) protein that acts in concert with other type-B ARRs in the cytokinin signaling pathway.
Chr6	26401919	id6014630	1.38e-10	Den3TV	26454049	26454964	52130	LOC_Os06g43920	hypothetical protein	-	-	-
Chr6	26401919	id6014630	1.38e-10	Den3TV	26455230	26460809	53311	LOC_Os06g43930	OsProCP2 - Putative Lysosomal Pro-x Carboxypeptidase homologue, expressed	AT2G24280	-	alpha/beta-Hydrolases superfamily protein	alpha/beta-Hydrolases superfamily protein; FUNCTIONS IN: serine-type peptidase activity, serine-type carboxypeptidase activity; INVOLVED IN: proteolysis; LOCATED IN: endomembrane system, lysosome; EXPRESSED IN: 22 plant structures; EXPRESSED DURING: 13 growth stages; CONTAINS InterPro DOMAIN/s: Peptidase S28 (InterPro:IPR008758); BEST Arabidopsis thaliana protein match is: Serine carboxypeptidase…
Chr6	26401919	id6014630	1.38e-10	Den3TV	26470722	26472970	68803	LOC_Os06g43940	expressed protein	-	-	-
Chr6	26401919	id6014630	1.38e-10	Den3TV	26477482	26478274	75563	LOC_Os06g43950	expressed protein	-	-	-
Chr6	26401919	id6014630	1.38e-10	Den3TV	26481248	26482813	79329	LOC_Os06g43960	expressed protein	-	-	-
Chr6	26401919	id6014630	1.38e-10	Den3TV	26488450	26488888	86531	LOC_Os06g43970	expressed protein	-	-	-
Chr6	26401919	id6014630	1.38e-10	Den3TV	26489445	26492077	87526	LOC_Os06g43980	expressed protein	-	-	-
Chr6	26401919	id6014630	1.38e-10	Den3TV	26495539	26497431	93620	LOC_Os06g43990	expressed protein	AT4G31805	-	WRKY family transcription factor	WRKY family transcription factor; BEST Arabidopsis thaliana protein match is: myosin heavy chain-related (TAIR:AT5G10890.1); Has 30201 Blast hits to 17322 proteins in 780 species: Archae - 12; Bacteria - 1396; Metazoa - 17338; Fungi - 3422; Plants - 5037; Viruses - 0; Other Eukaryotes - 2996 (source: NCBI BLink).
Chr6	26401919	id6014630	1.38e-10	Den3TV	26499618	26500169	97699	LOC_Os06g44000	expressed protein	-	-	-
Chr6	26401919	id6014630	1.38e-10	Den3TV	26508922	26510702	107003	LOC_Os06g44010	WRKY28, expressed	AT1G80840	ATWRKY40,WRKY40	WRKY DNA-binding protein 40	Pathogen-induced transcription factor. Binds W-box sequences in vitro. Forms protein complexes with itself and with WRKY40 and WRKY60. Coexpression with WRKY18 or WRKY60 made plants more susceptible to both P. syringae and B. cinerea. WRKY18, WRKY40, and WRKY60 have partially redundant roles in response to the hemibiotrophic bacterial pathogen Pseudomonas syringae and the necrotrophic fungal path…
Chr6	26401919	id6014630	1.38e-10	Den3TV	26514060	26515821	112141	LOC_Os06g44020	expressed protein	-	-	-
Chr6	26401919	id6014630	1.38e-10	Den3TV	26528301	26537144	126382	LOC_Os06g44030	WD domain, G-beta repeat domain containing protein, expressed	AT5G25150	TAF5	TBP-associated factor 5	Encodes a putative TATA-binding-protein associated factor TAF5. TAFs are subunits of the general transcription factor IID (TFIID).
Chr6	26401919	id6014630	1.38e-10	Den3TV	26553540	26560229	151621	LOC_Os06g44034	expressed protein	-	-	-
Chr6	26401919	id6014630	1.38e-10	Den3TV	26562142	26565302	160223	LOC_Os06g44040	DOMON domain containing protein, expressed	AT5G54830	-	DOMON domain-containing protein / dopamine beta-monooxygenase N-terminal domain-containing protein	DOMON domain-containing protein / dopamine beta-monooxygenase N-terminal domain-containing protein; FUNCTIONS IN: dopamine beta-monooxygenase activity, monooxygenase activity; INVOLVED IN: histidine catabolic process, metabolic process; LOCATED IN: endomembrane system, integral to membrane; EXPRESSED IN: 22 plant structures; EXPRESSED DURING: 11 growth stages; CONTAINS InterPro DOMAIN/s: Cytochro…
Chr6	26401919	id6014630	1.38e-10	Den3TV	26568419	26571461	166500	LOC_Os06g44050	methyladenine glycosylase, putative, expressed	AT5G57970	-	DNA glycosylase superfamily protein	DNA glycosylase superfamily protein; FUNCTIONS IN: DNA-3-methyladenine glycosylase I activity, catalytic activity; INVOLVED IN: DNA repair, base-excision repair; EXPRESSED IN: 10 plant structures; EXPRESSED DURING: 6 growth stages; CONTAINS InterPro DOMAIN/s: DNA glycosylase (InterPro:IPR011257), Methyladenine glycosylase (InterPro:IPR005019); BEST Arabidopsis thaliana protein match is: DNA glyco…
Chr6	26401919	id6014630	1.38e-10	Den3TV	26574128	26578687	172209	LOC_Os06g44060	phospholipase D. Active site motif family protein, expressed	-	-	-
Chr6	26401919	id6014630	1.38e-10	Den3TV	26580705	26582751	178786	LOC_Os06g44070	retrotransposon protein, putative, unclassified, expressed	-	-	-
Chr6	26401919	id6014630	1.38e-10	Den3TV	26584563	26587135	182644	LOC_Os06g44080	ubiquitin family protein, putative, expressed	AT1G31340	ATRUB1,NEDD8,RUB1	related to ubiquitin 1	Encodes a ubiquitin-related protein that is conjugated to target proteins by neddylation. It has been shown to be conjugated to the cullin AtCUL1. The RUB-conjugation pathway has been implicated in in auxin response.
Chr6	26401919	id6014630	1.38e-10	Den3TV	26588785	26589682	186866	LOC_Os06g44090	expressed protein	-	-	-
Chr6	26401919	id6014630	1.38e-10	Den3TV	26590908	26592467	188989	LOC_Os06g44100	HLS, putative, expressed	AT2G23060	-	Acyl-CoA N-acyltransferases (NAT) superfamily protein	Acyl-CoA N-acyltransferases (NAT) superfamily protein; FUNCTIONS IN: N-acetyltransferase activity; INVOLVED IN: metabolic process; LOCATED IN: cellular_component unknown; EXPRESSED IN: embryo, leaf whorl, flower, pedicel, seed; EXPRESSED DURING: 4 anthesis, F mature embryo stage, petal differentiation and expansion stage, E expanded cotyledon stage, D bilateral stage; CONTAINS InterPro DOMAIN/s: …
Chr6	26401919	id6014630	1.38e-10	Den3TV	26594256	26595141	192337	LOC_Os06g44110
Chr6	26403815	id6014636	4.79e-10	Den1TV	26207298	26211004	-196517	LOC_Os06g43580	expressed protein	-	-	-
Chr6	26404460	id6014640	4.79e-10	Den1TV	26207298	26211004	-197162	LOC_Os06g43580	expressed protein	-	-	-
Chr6	26403815	id6014636	4.79e-10	Den1TV	26214485	26217669	-189330	LOC_Os06g43590	SNF7 domain containing protein, putative, expressed	AT1G17730	CHMP1B,VPS46.1	vacuolar protein sorting 46.1	Encodes an ESCRT-related protein: CHMP1A/AT1G73030; CHMP1B/AT1G17730. CHMP1A and B mediate multivesicular body sorting of auxin carriers and are required for plant development. ESCRT: Endosomal Sorting Complexes Required For Transport machinery; CHMP: Charged Multivesicular Body Protein/Chromatin Modifying Protein.
Chr6	26404460	id6014640	4.79e-10	Den1TV	26214485	26217669	-189975	LOC_Os06g43590	SNF7 domain containing protein, putative, expressed	AT1G17730	CHMP1B,VPS46.1	vacuolar protein sorting 46.1	Encodes an ESCRT-related protein: CHMP1A/AT1G73030; CHMP1B/AT1G17730. CHMP1A and B mediate multivesicular body sorting of auxin carriers and are required for plant development. ESCRT: Endosomal Sorting Complexes Required For Transport machinery; CHMP: Charged Multivesicular Body Protein/Chromatin Modifying Protein.
Chr6	26403815	id6014636	4.79e-10	Den1TV	26226107	26227763	-177708	LOC_Os06g43600	LTPL129 - Protease inhibitor/seed storage/LTP family protein precursor, expressed	AT3G22142	-	Bifunctional inhibitor/lipid-transfer protein/seed storage 2S albumin superfamily protein	Encodes a Protease inhibitor/seed storage/LTP family protein
Chr6	26404460	id6014640	4.79e-10	Den1TV	26226107	26227763	-178353	LOC_Os06g43600	LTPL129 - Protease inhibitor/seed storage/LTP family protein precursor, expressed	AT3G22142	-	Bifunctional inhibitor/lipid-transfer protein/seed storage 2S albumin superfamily protein	Encodes a Protease inhibitor/seed storage/LTP family protein
Chr6	26403815	id6014636	4.79e-10	Den1TV	26228860	26231888	-174955	LOC_Os06g43610	formamidopyrimidine-DNA glycosylase, putative, expressed	AT1G52500	ATFPG-1,ATFPG-2,ATMMH-1,ATMMH-2,FPG-1,FPG-2,MMH-1,MMH-2	MUTM homolog-1	Encodes one of the splice variants of Arabidopsis thaliana MutM homolog. Encodes a formamidopyrimidine-DNA glycosylase that has abasic lyase activity and is able to nick double- stranded oligonucleotides containing 8-oxo-7,8-dihydroguanine (8-oxoG) in vitro.
Chr6	26404460	id6014640	4.79e-10	Den1TV	26228860	26231888	-175600	LOC_Os06g43610	formamidopyrimidine-DNA glycosylase, putative, expressed	AT1G52500	ATFPG-1,ATFPG-2,ATMMH-1,ATMMH-2,FPG-1,FPG-2,MMH-1,MMH-2	MUTM homolog-1	Encodes one of the splice variants of Arabidopsis thaliana MutM homolog. Encodes a formamidopyrimidine-DNA glycosylase that has abasic lyase activity and is able to nick double- stranded oligonucleotides containing 8-oxo-7,8-dihydroguanine (8-oxoG) in vitro.
Chr6	26403815	id6014636	4.79e-10	Den1TV	26233935	26237273	-169880	LOC_Os06g43620	haemolysin-III, putative, expressed	AT4G30850	HHP2	heptahelical transmembrane protein2	heptahelical transmembrane protein homologous to human adiponectin receptors and progestin receptors
Chr6	26404460	id6014640	4.79e-10	Den1TV	26233935	26237273	-170525	LOC_Os06g43620	haemolysin-III, putative, expressed	AT4G30850	HHP2	heptahelical transmembrane protein2	heptahelical transmembrane protein homologous to human adiponectin receptors and progestin receptors
Chr6	26403815	id6014636	4.79e-10	Den1TV	26241008	26249272	-162807	LOC_Os06g43630	sucrose-phosphate synthase, putative, expressed	AT5G20280	ATSPS1F,SPS1F	sucrose phosphate synthase 1F	Encodes a protein with putative sucrose-phosphate synthase activity. When the gene was expressed in transgenic tobacco plants, a clear trend for increased SPS activity was noted.
Chr6	26404460	id6014640	4.79e-10	Den1TV	26241008	26249272	-163452	LOC_Os06g43630	sucrose-phosphate synthase, putative, expressed	AT5G20280	ATSPS1F,SPS1F	sucrose phosphate synthase 1F	Encodes a protein with putative sucrose-phosphate synthase activity. When the gene was expressed in transgenic tobacco plants, a clear trend for increased SPS activity was noted.
Chr6	26403815	id6014636	4.79e-10	Den1TV	26253122	26258284	-150693	LOC_Os06g43640	Ser/Thr protein phosphatase family protein, putative, expressed	AT5G34850	ATPAP26,PAP26	purple acid phosphatase 26	Encodes a dual-targeted purple acid phosphatase isozyme AtPAP26. Involved in phosphate metabolism.
Chr6	26404460	id6014640	4.79e-10	Den1TV	26253122	26258284	-151338	LOC_Os06g43640	Ser/Thr protein phosphatase family protein, putative, expressed	AT5G34850	ATPAP26,PAP26	purple acid phosphatase 26	Encodes a dual-targeted purple acid phosphatase isozyme AtPAP26. Involved in phosphate metabolism.
Chr6	26403815	id6014636	4.79e-10	Den1TV	26262106	26265856	-141709	LOC_Os06g43650	secreted salivary protein, putative, expressed	AT2G25310	-	Protein of unknown function (DUF2012)	FUNCTIONS IN: carbohydrate binding; INVOLVED IN: biological_process unknown; LOCATED IN: endomembrane system; EXPRESSED IN: 22 plant structures; EXPRESSED DURING: 13 growth stages; CONTAINS InterPro DOMAIN/s: Carbohydrate-binding-like fold (InterPro:IPR013784), Protein of unknown function DUF2012 (InterPro:IPR019008); BEST Arabidopsis thaliana protein match is: Protein of unknown function (DUF201…
Chr6	26404460	id6014640	4.79e-10	Den1TV	26262106	26265856	-142354	LOC_Os06g43650	secreted salivary protein, putative, expressed	AT2G25310	-	Protein of unknown function (DUF2012)	FUNCTIONS IN: carbohydrate binding; INVOLVED IN: biological_process unknown; LOCATED IN: endomembrane system; EXPRESSED IN: 22 plant structures; EXPRESSED DURING: 13 growth stages; CONTAINS InterPro DOMAIN/s: Carbohydrate-binding-like fold (InterPro:IPR013784), Protein of unknown function DUF2012 (InterPro:IPR019008); BEST Arabidopsis thaliana protein match is: Protein of unknown function (DUF201…
Chr6	26403815	id6014636	4.79e-10	Den1TV	26271900	26277669	-131915	LOC_Os06g43660	inorganic H+ pyrophosphatase, putative, expressed	AT1G15690	ATAVP3,AtVHP1;1,AVP-3,AVP1	Inorganic H pyrophosphatase family protein	Encodes a H(+)-translocating (pyrophosphate-energized) inorganic pyrophosphatase (H(+)-PPase; EC 3.6.1.1) located in the vacuolar membrane. Expression is found in all tissues examined, including meristems and floral organ primordium. Expression is particularly enhanced in pollen, and is repressed by light. Over expression and loss of function phenotypes suggest AVP1 is involved in regulation of a…
Chr6	26404460	id6014640	4.79e-10	Den1TV	26271900	26277669	-132560	LOC_Os06g43660	inorganic H+ pyrophosphatase, putative, expressed	AT1G15690	ATAVP3,AtVHP1;1,AVP-3,AVP1	Inorganic H pyrophosphatase family protein	Encodes a H(+)-translocating (pyrophosphate-energized) inorganic pyrophosphatase (H(+)-PPase; EC 3.6.1.1) located in the vacuolar membrane. Expression is found in all tissues examined, including meristems and floral organ primordium. Expression is particularly enhanced in pollen, and is repressed by light. Over expression and loss of function phenotypes suggest AVP1 is involved in regulation of a…
Chr6	26403815	id6014636	4.79e-10	Den1TV	26278807	26291348	-125008	LOC_Os06g43670	Leucine Rich Repeat family protein, expressed	AT3G14460	-	LRR and NB-ARC domains-containing disease resistance protein	LRR and NB-ARC domains-containing disease resistance protein; FUNCTIONS IN: ATP binding; INVOLVED IN: apoptosis, defense response; CONTAINS InterPro DOMAIN/s: NB-ARC (InterPro:IPR002182), Leucine-rich repeat (InterPro:IPR001611), Disease resistance protein (InterPro:IPR000767); BEST Arabidopsis thaliana protein match is: NB-ARC domain-containing disease resistance protein (TAIR:AT3G14470.1); Has …
Chr6	26404460	id6014640	4.79e-10	Den1TV	26278807	26291348	-125653	LOC_Os06g43670	Leucine Rich Repeat family protein, expressed	AT3G14460	-	LRR and NB-ARC domains-containing disease resistance protein	LRR and NB-ARC domains-containing disease resistance protein; FUNCTIONS IN: ATP binding; INVOLVED IN: apoptosis, defense response; CONTAINS InterPro DOMAIN/s: NB-ARC (InterPro:IPR002182), Leucine-rich repeat (InterPro:IPR001611), Disease resistance protein (InterPro:IPR000767); BEST Arabidopsis thaliana protein match is: NB-ARC domain-containing disease resistance protein (TAIR:AT3G14470.1); Has …
Chr6	26403815	id6014636	4.79e-10	Den1TV	26295682	26302263	-108133	LOC_Os06g43680	palmitoyltransferase TIP1, putative, expressed	AT5G20350	TIP1	Ankyrin repeat family protein with DHHC zinc finger domain	Encodes a protein containing ankyrin and DHHC-CRD domain. Acts to restrict the size of the swelling that forms at the beginning of root hair cell growth, possibly by a mechanism that requires RHD1. Mutant displays defects in both root hair and pollen tube growth.
Chr6	26404460	id6014640	4.79e-10	Den1TV	26295682	26302263	-108778	LOC_Os06g43680	palmitoyltransferase TIP1, putative, expressed	AT5G20350	TIP1	Ankyrin repeat family protein with DHHC zinc finger domain	Encodes a protein containing ankyrin and DHHC-CRD domain. Acts to restrict the size of the swelling that forms at the beginning of root hair cell growth, possibly by a mechanism that requires RHD1. Mutant displays defects in both root hair and pollen tube growth.
Chr6	26403815	id6014636	4.79e-10	Den1TV	26302840	26311415	-100975	LOC_Os06g43690	WD repeat-containing protein, putative, expressed	AT4G04940	-	transducin family protein / WD-40 repeat family protein	transducin family protein / WD-40 repeat family protein; FUNCTIONS IN: nucleotide binding; INVOLVED IN: rRNA processing; LOCATED IN: CUL4 RING ubiquitin ligase complex; EXPRESSED IN: 20 plant structures; EXPRESSED DURING: 11 growth stages; CONTAINS InterPro DOMAIN/s: WD40 repeat 2 (InterPro:IPR019782), WD40 repeat, conserved site (InterPro:IPR019775), WD40 repeat (InterPro:IPR001680), WD40 repeat…
Chr6	26404460	id6014640	4.79e-10	Den1TV	26302840	26311415	-101620	LOC_Os06g43690	WD repeat-containing protein, putative, expressed	AT4G04940	-	transducin family protein / WD-40 repeat family protein	transducin family protein / WD-40 repeat family protein; FUNCTIONS IN: nucleotide binding; INVOLVED IN: rRNA processing; LOCATED IN: CUL4 RING ubiquitin ligase complex; EXPRESSED IN: 20 plant structures; EXPRESSED DURING: 11 growth stages; CONTAINS InterPro DOMAIN/s: WD40 repeat 2 (InterPro:IPR019782), WD40 repeat, conserved site (InterPro:IPR019775), WD40 repeat (InterPro:IPR001680), WD40 repeat…
Chr6	26403815	id6014636	4.79e-10	Den1TV	26311605	26314066	-92210	LOC_Os06g43700	transmembrane amino acid transporter protein, putative, expressed	AT1G80510	-	Transmembrane amino acid transporter family protein	Encodes a close relative of the amino acid transporter ANT1 (AT3G11900).
Chr6	26404460	id6014640	4.79e-10	Den1TV	26311605	26314066	-92855	LOC_Os06g43700	transmembrane amino acid transporter protein, putative, expressed	AT1G80510	-	Transmembrane amino acid transporter family protein	Encodes a close relative of the amino acid transporter ANT1 (AT3G11900).
Chr6	26403815	id6014636	4.79e-10	Den1TV	26315045	26317959	-88770	LOC_Os06g43710	glucosidase II beta subunit-like domain containing protein, expressed	AT5G35080	-	-	Encodes a protein involved in the endoplasmic reticulum-associated degradation of glycoproteins.
Chr6	26404460	id6014640	4.79e-10	Den1TV	26315045	26317959	-89415	LOC_Os06g43710	glucosidase II beta subunit-like domain containing protein, expressed	AT5G35080	-	-	Encodes a protein involved in the endoplasmic reticulum-associated degradation of glycoproteins.
Chr6	26403815	id6014636	4.79e-10	Den1TV	26318548	26319186	-85267	LOC_Os06g43720	expressed protein	-	-	-
Chr6	26404460	id6014640	4.79e-10	Den1TV	26318548	26319186	-85912	LOC_Os06g43720	expressed protein	-	-	-
Chr6	26403815	id6014636	4.79e-10	Den1TV	26320260	26320562	-83555	LOC_Os06g43730	expressed protein	-	-	-
Chr6	26404460	id6014640	4.79e-10	Den1TV	26320260	26320562	-84200	LOC_Os06g43730	expressed protein	-	-	-
Chr6	26403815	id6014636	4.79e-10	Den1TV	26321831	26323096	-81984	LOC_Os06g43740	OsFBX201 - F-box domain containing protein, expressed	AT3G49150	-	F-box/RNI-like superfamily protein	F-box/RNI-like superfamily protein; CONTAINS InterPro DOMAIN/s: F-box domain, cyclin-like (InterPro:IPR001810), F-box domain, Skp2-like (InterPro:IPR022364), FBD-like (InterPro:IPR006566); BEST Arabidopsis thaliana protein match is: RNI-like superfamily protein (TAIR:AT3G59240.1); Has 1918 Blast hits to 1865 proteins in 43 species: Archae - 0; Bacteria - 0; Metazoa - 29; Fungi - 4; Plants - 1883;…
Chr6	26404460	id6014640	4.79e-10	Den1TV	26321831	26323096	-82629	LOC_Os06g43740	OsFBX201 - F-box domain containing protein, expressed	AT3G49150	-	F-box/RNI-like superfamily protein	F-box/RNI-like superfamily protein; CONTAINS InterPro DOMAIN/s: F-box domain, cyclin-like (InterPro:IPR001810), F-box domain, Skp2-like (InterPro:IPR022364), FBD-like (InterPro:IPR006566); BEST Arabidopsis thaliana protein match is: RNI-like superfamily protein (TAIR:AT3G59240.1); Has 1918 Blast hits to 1865 proteins in 43 species: Archae - 0; Bacteria - 0; Metazoa - 29; Fungi - 4; Plants - 1883;…
Chr6	26403815	id6014636	4.79e-10	Den1TV	26325170	26328347	-78645	LOC_Os06g43750	expressed protein	AT4G32930	-	-	unknown protein; FUNCTIONS IN: molecular_function unknown; INVOLVED IN: biological_process unknown; LOCATED IN: cellular_component unknown; EXPRESSED IN: 22 plant structures; EXPRESSED DURING: 13 growth stages; CONTAINS InterPro DOMAIN/s: Protein of unknown function DUF866, eukaryotic (InterPro:IPR008584).
Chr6	26404460	id6014640	4.79e-10	Den1TV	26325170	26328347	-79290	LOC_Os06g43750	expressed protein	AT4G32930	-	-	unknown protein; FUNCTIONS IN: molecular_function unknown; INVOLVED IN: biological_process unknown; LOCATED IN: cellular_component unknown; EXPRESSED IN: 22 plant structures; EXPRESSED DURING: 13 growth stages; CONTAINS InterPro DOMAIN/s: Protein of unknown function DUF866, eukaryotic (InterPro:IPR008584).
Chr6	26403815	id6014636	4.79e-10	Den1TV	26331890	26344253	-71925	LOC_Os06g43760	tRNA synthetase class I, putative, expressed	AT4G10320	-	tRNA synthetase class I (I, L, M and V) family protein	tRNA synthetase class I (I, L, M and V) family protein; FUNCTIONS IN: isoleucine-tRNA ligase activity, nucleotide binding, aminoacyl-tRNA ligase activity, zinc ion binding, ATP binding; INVOLVED IN: response to cadmium ion, tRNA aminoacylation for protein translation; LOCATED IN: cytosol; EXPRESSED IN: male gametophyte, guard cell, epidermis, cultured cell, pollen tube; EXPRESSED DURING: L mature…
Chr6	26404460	id6014640	4.79e-10	Den1TV	26331890	26344253	-72570	LOC_Os06g43760	tRNA synthetase class I, putative, expressed	AT4G10320	-	tRNA synthetase class I (I, L, M and V) family protein	tRNA synthetase class I (I, L, M and V) family protein; FUNCTIONS IN: isoleucine-tRNA ligase activity, nucleotide binding, aminoacyl-tRNA ligase activity, zinc ion binding, ATP binding; INVOLVED IN: response to cadmium ion, tRNA aminoacylation for protein translation; LOCATED IN: cytosol; EXPRESSED IN: male gametophyte, guard cell, epidermis, cultured cell, pollen tube; EXPRESSED DURING: L mature…
Chr6	26403815	id6014636	4.79e-10	Den1TV	26345139	26346101	-58676	LOC_Os06g43770	expressed protein	AT1G15760	-	Sterile alpha motif (SAM) domain-containing protein	Sterile alpha motif (SAM) domain-containing protein; CONTAINS InterPro DOMAIN/s: Sterile alpha motif homology (InterPro:IPR010993), Sterile alpha motif, type 2 (InterPro:IPR011510); BEST Arabidopsis thaliana protein match is: Sterile alpha motif (SAM) domain-containing protein (TAIR:AT1G80520.1); Has 64 Blast hits to 64 proteins in 13 species: Archae - 0; Bacteria - 0; Metazoa - 0; Fungi - 0; Pla…
Chr6	26404460	id6014640	4.79e-10	Den1TV	26345139	26346101	-59321	LOC_Os06g43770	expressed protein	AT1G15760	-	Sterile alpha motif (SAM) domain-containing protein	Sterile alpha motif (SAM) domain-containing protein; CONTAINS InterPro DOMAIN/s: Sterile alpha motif homology (InterPro:IPR010993), Sterile alpha motif, type 2 (InterPro:IPR011510); BEST Arabidopsis thaliana protein match is: Sterile alpha motif (SAM) domain-containing protein (TAIR:AT1G80520.1); Has 64 Blast hits to 64 proteins in 13 species: Archae - 0; Bacteria - 0; Metazoa - 0; Fungi - 0; Pla…
Chr6	26403815	id6014636	4.79e-10	Den1TV	26354718	26358086	-49097	LOC_Os06g43780	expressed protein	AT2G12400	-	-	unknown protein; FUNCTIONS IN: molecular_function unknown; INVOLVED IN: biological_process unknown; LOCATED IN: endomembrane system; EXPRESSED IN: 25 plant structures; EXPRESSED DURING: 13 growth stages; BEST Arabidopsis thaliana protein match is: unknown protein (TAIR:AT2G25270.1); Has 177 Blast hits to 172 proteins in 23 species: Archae - 0; Bacteria - 2; Metazoa - 3; Fungi - 0; Plants - 164; V…
Chr6	26404460	id6014640	4.79e-10	Den1TV	26354718	26358086	-49742	LOC_Os06g43780	expressed protein	AT2G12400	-	-	unknown protein; FUNCTIONS IN: molecular_function unknown; INVOLVED IN: biological_process unknown; LOCATED IN: endomembrane system; EXPRESSED IN: 25 plant structures; EXPRESSED DURING: 13 growth stages; BEST Arabidopsis thaliana protein match is: unknown protein (TAIR:AT2G25270.1); Has 177 Blast hits to 172 proteins in 23 species: Archae - 0; Bacteria - 2; Metazoa - 3; Fungi - 0; Plants - 164; V…
Chr6	26403815	id6014636	4.79e-10	Den1TV	26359284	26373493	-44531	LOC_Os06g43790	transcription initiation factor TFIID subunit 1, putative, expressed	AT1G32750	GTD1,HAC13,HAF01,HAF1,TAF1	HAC13 protein (HAC13)	This gene is predicted to encode a histone acetyltransferase. Five lines with RNAi constructs directed against HAF1 grow normally and can produce root calli, but have defects in agrobacterium-mediated transformation.
Chr6	26404460	id6014640	4.79e-10	Den1TV	26359284	26373493	-45176	LOC_Os06g43790	transcription initiation factor TFIID subunit 1, putative, expressed	AT1G32750	GTD1,HAC13,HAF01,HAF1,TAF1	HAC13 protein (HAC13)	This gene is predicted to encode a histone acetyltransferase. Five lines with RNAi constructs directed against HAF1 grow normally and can produce root calli, but have defects in agrobacterium-mediated transformation.
Chr6	26403815	id6014636	4.79e-10	Den1TV	26374959	26378230	-28856	LOC_Os06g43800	methyltransferase domain containing protein, putative, expressed	AT2G41040	-	S-adenosyl-L-methionine-dependent methyltransferases superfamily protein	S-adenosyl-L-methionine-dependent methyltransferases superfamily protein; FUNCTIONS IN: methyltransferase activity; INVOLVED IN: response to karrikin; LOCATED IN: chloroplast, plastoglobule; EXPRESSED IN: 21 plant structures; EXPRESSED DURING: 12 growth stages; CONTAINS InterPro DOMAIN/s: Methyltransferase type 11 (InterPro:IPR013216); BEST Arabidopsis thaliana protein match is: S-adenosyl-L-meth…
Chr6	26404460	id6014640	4.79e-10	Den1TV	26374959	26378230	-29501	LOC_Os06g43800	methyltransferase domain containing protein, putative, expressed	AT2G41040	-	S-adenosyl-L-methionine-dependent methyltransferases superfamily protein	S-adenosyl-L-methionine-dependent methyltransferases superfamily protein; FUNCTIONS IN: methyltransferase activity; INVOLVED IN: response to karrikin; LOCATED IN: chloroplast, plastoglobule; EXPRESSED IN: 21 plant structures; EXPRESSED DURING: 12 growth stages; CONTAINS InterPro DOMAIN/s: Methyltransferase type 11 (InterPro:IPR013216); BEST Arabidopsis thaliana protein match is: S-adenosyl-L-meth…
Chr6	26403815	id6014636	4.79e-10	Den1TV	26383997	26384662	-19818	LOC_Os06g43810	expressed protein	AT5G35090	-	-	unknown protein; Has 1807 Blast hits to 1807 proteins in 277 species: Archae - 0; Bacteria - 0; Metazoa - 736; Fungi - 347; Plants - 385; Viruses - 0; Other Eukaryotes - 339 (source: NCBI BLink).
Chr6	26404460	id6014640	4.79e-10	Den1TV	26383997	26384662	-20463	LOC_Os06g43810	expressed protein	AT5G35090	-	-	unknown protein; Has 1807 Blast hits to 1807 proteins in 277 species: Archae - 0; Bacteria - 0; Metazoa - 736; Fungi - 347; Plants - 385; Viruses - 0; Other Eukaryotes - 339 (source: NCBI BLink).
Chr6	26403815	id6014636	4.79e-10	Den1TV	26387053	26390622	-16762	LOC_Os06g43820	expressed protein	-	-	-
Chr6	26404460	id6014640	4.79e-10	Den1TV	26387053	26390622	-17407	LOC_Os06g43820	expressed protein	-	-	-
Chr6	26403815	id6014636	4.79e-10	Den1TV	26392281	26392499	-11534	LOC_Os06g43830	retrotransposon protein, putative, Ty3-gypsy subclass	-	-	-
Chr6	26404460	id6014640	4.79e-10	Den1TV	26392281	26392499	-12179	LOC_Os06g43830	retrotransposon protein, putative, Ty3-gypsy subclass	-	-	-
Chr6	26403815	id6014636	4.79e-10	Den1TV	26398279	26404234	-5536	LOC_Os06g43840	protein kinase domain containing protein, expressed	AT3G46920	-	Protein kinase superfamily protein with octicosapeptide/Phox/Bem1p domain	Protein kinase superfamily protein with octicosapeptide/Phox/Bem1p domain; FUNCTIONS IN: protein serine/threonine/tyrosine kinase activity, protein kinase activity; INVOLVED IN: protein amino acid phosphorylation; LOCATED IN: chloroplast; EXPRESSED IN: 21 plant structures; EXPRESSED DURING: 10 growth stages; CONTAINS InterPro DOMAIN/s: Octicosapeptide/Phox/Bem1p (InterPro:IPR000270), Protein kina…
Chr6	26404460	id6014640	4.79e-10	Den1TV	26398279	26404234	-6181	LOC_Os06g43840	protein kinase domain containing protein, expressed	AT3G46920	-	Protein kinase superfamily protein with octicosapeptide/Phox/Bem1p domain	Protein kinase superfamily protein with octicosapeptide/Phox/Bem1p domain; FUNCTIONS IN: protein serine/threonine/tyrosine kinase activity, protein kinase activity; INVOLVED IN: protein amino acid phosphorylation; LOCATED IN: chloroplast; EXPRESSED IN: 21 plant structures; EXPRESSED DURING: 10 growth stages; CONTAINS InterPro DOMAIN/s: Octicosapeptide/Phox/Bem1p (InterPro:IPR000270), Protein kina…
Chr6	26403815	id6014636	4.79e-10	Den1TV	26407090	26409940	3275	LOC_Os06g43850	ATP synthase F1, delta subunit family protein, putative, expressed	AT5G13450	ATP5	delta subunit of Mt ATP synthase	delta subunit of Mt ATP synthase (ATP5); FUNCTIONS IN: hydrogen ion transporting ATP synthase activity, rotational mechanism, cobalt ion binding, zinc ion binding; INVOLVED IN: ATP synthesis coupled proton transport; LOCATED IN: mitochondrion, chloroplast, plasma membrane, membrane, mitochondrial proton-transporting ATP synthase complex, catalytic core F(1); EXPRESSED IN: 27 plant structures; EXP…
Chr6	26404460	id6014640	4.79e-10	Den1TV	26407090	26409940	2630	LOC_Os06g43850	ATP synthase F1, delta subunit family protein, putative, expressed	AT5G13450	ATP5	delta subunit of Mt ATP synthase	delta subunit of Mt ATP synthase (ATP5); FUNCTIONS IN: hydrogen ion transporting ATP synthase activity, rotational mechanism, cobalt ion binding, zinc ion binding; INVOLVED IN: ATP synthesis coupled proton transport; LOCATED IN: mitochondrion, chloroplast, plasma membrane, membrane, mitochondrial proton-transporting ATP synthase complex, catalytic core F(1); EXPRESSED IN: 27 plant structures; EXP…
Chr6	26403815	id6014636	4.79e-10	Den1TV	26410491	26413838	6676	LOC_Os06g43860	homeobox protein knotted-1, putative, expressed	AT5G25220	KNAT3	KNOTTED1-like homeobox gene 3	A member of class II knotted1-like homeobox gene family (together with KNAT4 and KNAT5). Expressed in: hypocotyl-root boundary, anther-filament junction in flowers, ovule-funiculus and peduncle-silique boundaries, petioles and root. Light-regulated expression with differential response to red/far-red light. KNAT3 promoter activity showed cell-type specific pattern along longitudinal root axis, re…
Chr6	26404460	id6014640	4.79e-10	Den1TV	26410491	26413838	6031	LOC_Os06g43860	homeobox protein knotted-1, putative, expressed	AT5G25220	KNAT3	KNOTTED1-like homeobox gene 3	A member of class II knotted1-like homeobox gene family (together with KNAT4 and KNAT5). Expressed in: hypocotyl-root boundary, anther-filament junction in flowers, ovule-funiculus and peduncle-silique boundaries, petioles and root. Light-regulated expression with differential response to red/far-red light. KNAT3 promoter activity showed cell-type specific pattern along longitudinal root axis, re…
Chr6	26403815	id6014636	4.79e-10	Den1TV	26420515	26426833	16700	LOC_Os06g43870	expressed protein	AT4G36730	GBF1	G-box binding factor 1	member of a gene family encoding basic leucine zipper proteins (GBFs) which bind the G-box
Chr6	26404460	id6014640	4.79e-10	Den1TV	26420515	26426833	16055	LOC_Os06g43870	expressed protein	AT4G36730	GBF1	G-box binding factor 1	member of a gene family encoding basic leucine zipper proteins (GBFs) which bind the G-box
Chr6	26403815	id6014636	4.79e-10	Den1TV	26431949	26433297	28134	LOC_Os06g43875	retrotransposon protein, putative, unclassified, expressed	-	-	-
Chr6	26404460	id6014640	4.79e-10	Den1TV	26431949	26433297	27489	LOC_Os06g43875	retrotransposon protein, putative, unclassified, expressed	-	-	-
Chr6	26403815	id6014636	4.79e-10	Den1TV	26434264	26438320	30449	LOC_Os06g43880	prenyltransferase, putative, expressed	AT2G18950	ATHPT,HPT1,TPT1,VTE2	homogentisate phytyltransferase 1	Encodes homogentisate phytyltransferase involved in tocopherol biosynthesis. Has impact on seed longevity and plays a role in the adaptation to low temperature stress, notably phloem loading.
Chr6	26404460	id6014640	4.79e-10	Den1TV	26434264	26438320	29804	LOC_Os06g43880	prenyltransferase, putative, expressed	AT2G18950	ATHPT,HPT1,TPT1,VTE2	homogentisate phytyltransferase 1	Encodes homogentisate phytyltransferase involved in tocopherol biosynthesis. Has impact on seed longevity and plays a role in the adaptation to low temperature stress, notably phloem loading.
Chr6	26403815	id6014636	4.79e-10	Den1TV	26439416	26440928	35601	LOC_Os06g43890	expressed protein	-	-	-
Chr6	26404460	id6014640	4.79e-10	Den1TV	26439416	26440928	34956	LOC_Os06g43890	expressed protein	-	-	-
Chr6	26403815	id6014636	4.79e-10	Den1TV	26441598	26443901	37783	LOC_Os06g43900	ribosomal protein L35, putative, expressed	AT2G24090	-	Ribosomal protein L35	Ribosomal protein L35; FUNCTIONS IN: structural constituent of ribosome; INVOLVED IN: translation; LOCATED IN: ribosome, chloroplast; EXPRESSED IN: 22 plant structures; EXPRESSED DURING: 13 growth stages; CONTAINS InterPro DOMAIN/s: Ribosomal protein L35, conserved site (InterPro:IPR018265), Ribosomal protein L35, non-mitochondrial (InterPro:IPR001706), Ribosomal protein L35 (InterPro:IPR021137);…
Chr6	26404460	id6014640	4.79e-10	Den1TV	26441598	26443901	37138	LOC_Os06g43900	ribosomal protein L35, putative, expressed	AT2G24090	-	Ribosomal protein L35	Ribosomal protein L35; FUNCTIONS IN: structural constituent of ribosome; INVOLVED IN: translation; LOCATED IN: ribosome, chloroplast; EXPRESSED IN: 22 plant structures; EXPRESSED DURING: 13 growth stages; CONTAINS InterPro DOMAIN/s: Ribosomal protein L35, conserved site (InterPro:IPR018265), Ribosomal protein L35, non-mitochondrial (InterPro:IPR001706), Ribosomal protein L35 (InterPro:IPR021137);…
Chr6	26403815	id6014636	4.79e-10	Den1TV	26449764	26453699	45949	LOC_Os06g43910	two-component response regulator, putative, expressed	AT2G25180	ARR12,RR12	response regulator 12	Encodes an Arabidopsis response regulator (ARR) protein that acts in concert with other type-B ARRs in the cytokinin signaling pathway.
Chr6	26404460	id6014640	4.79e-10	Den1TV	26449764	26453699	45304	LOC_Os06g43910	two-component response regulator, putative, expressed	AT2G25180	ARR12,RR12	response regulator 12	Encodes an Arabidopsis response regulator (ARR) protein that acts in concert with other type-B ARRs in the cytokinin signaling pathway.
Chr6	26403815	id6014636	4.79e-10	Den1TV	26454049	26454964	50234	LOC_Os06g43920	hypothetical protein	-	-	-
Chr6	26404460	id6014640	4.79e-10	Den1TV	26454049	26454964	49589	LOC_Os06g43920	hypothetical protein	-	-	-
Chr6	26403815	id6014636	4.79e-10	Den1TV	26455230	26460809	51415	LOC_Os06g43930	OsProCP2 - Putative Lysosomal Pro-x Carboxypeptidase homologue, expressed	AT2G24280	-	alpha/beta-Hydrolases superfamily protein	alpha/beta-Hydrolases superfamily protein; FUNCTIONS IN: serine-type peptidase activity, serine-type carboxypeptidase activity; INVOLVED IN: proteolysis; LOCATED IN: endomembrane system, lysosome; EXPRESSED IN: 22 plant structures; EXPRESSED DURING: 13 growth stages; CONTAINS InterPro DOMAIN/s: Peptidase S28 (InterPro:IPR008758); BEST Arabidopsis thaliana protein match is: Serine carboxypeptidase…
Chr6	26404460	id6014640	4.79e-10	Den1TV	26455230	26460809	50770	LOC_Os06g43930	OsProCP2 - Putative Lysosomal Pro-x Carboxypeptidase homologue, expressed	AT2G24280	-	alpha/beta-Hydrolases superfamily protein	alpha/beta-Hydrolases superfamily protein; FUNCTIONS IN: serine-type peptidase activity, serine-type carboxypeptidase activity; INVOLVED IN: proteolysis; LOCATED IN: endomembrane system, lysosome; EXPRESSED IN: 22 plant structures; EXPRESSED DURING: 13 growth stages; CONTAINS InterPro DOMAIN/s: Peptidase S28 (InterPro:IPR008758); BEST Arabidopsis thaliana protein match is: Serine carboxypeptidase…
Chr6	26403815	id6014636	4.79e-10	Den1TV	26470722	26472970	66907	LOC_Os06g43940	expressed protein	-	-	-
Chr6	26404460	id6014640	4.79e-10	Den1TV	26470722	26472970	66262	LOC_Os06g43940	expressed protein	-	-	-
Chr6	26403815	id6014636	4.79e-10	Den1TV	26477482	26478274	73667	LOC_Os06g43950	expressed protein	-	-	-
Chr6	26404460	id6014640	4.79e-10	Den1TV	26477482	26478274	73022	LOC_Os06g43950	expressed protein	-	-	-
Chr6	26403815	id6014636	4.79e-10	Den1TV	26481248	26482813	77433	LOC_Os06g43960	expressed protein	-	-	-
Chr6	26404460	id6014640	4.79e-10	Den1TV	26481248	26482813	76788	LOC_Os06g43960	expressed protein	-	-	-
Chr6	26403815	id6014636	4.79e-10	Den1TV	26488450	26488888	84635	LOC_Os06g43970	expressed protein	-	-	-
Chr6	26404460	id6014640	4.79e-10	Den1TV	26488450	26488888	83990	LOC_Os06g43970	expressed protein	-	-	-
Chr6	26403815	id6014636	4.79e-10	Den1TV	26489445	26492077	85630	LOC_Os06g43980	expressed protein	-	-	-
Chr6	26404460	id6014640	4.79e-10	Den1TV	26489445	26492077	84985	LOC_Os06g43980	expressed protein	-	-	-
Chr6	26403815	id6014636	4.79e-10	Den1TV	26495539	26497431	91724	LOC_Os06g43990	expressed protein	AT4G31805	-	WRKY family transcription factor	WRKY family transcription factor; BEST Arabidopsis thaliana protein match is: myosin heavy chain-related (TAIR:AT5G10890.1); Has 30201 Blast hits to 17322 proteins in 780 species: Archae - 12; Bacteria - 1396; Metazoa - 17338; Fungi - 3422; Plants - 5037; Viruses - 0; Other Eukaryotes - 2996 (source: NCBI BLink).
Chr6	26404460	id6014640	4.79e-10	Den1TV	26495539	26497431	91079	LOC_Os06g43990	expressed protein	AT4G31805	-	WRKY family transcription factor	WRKY family transcription factor; BEST Arabidopsis thaliana protein match is: myosin heavy chain-related (TAIR:AT5G10890.1); Has 30201 Blast hits to 17322 proteins in 780 species: Archae - 12; Bacteria - 1396; Metazoa - 17338; Fungi - 3422; Plants - 5037; Viruses - 0; Other Eukaryotes - 2996 (source: NCBI BLink).
Chr6	26403815	id6014636	4.79e-10	Den1TV	26499618	26500169	95803	LOC_Os06g44000	expressed protein	-	-	-
Chr6	26404460	id6014640	4.79e-10	Den1TV	26499618	26500169	95158	LOC_Os06g44000	expressed protein	-	-	-
Chr6	26403815	id6014636	4.79e-10	Den1TV	26508922	26510702	105107	LOC_Os06g44010	WRKY28, expressed	AT1G80840	ATWRKY40,WRKY40	WRKY DNA-binding protein 40	Pathogen-induced transcription factor. Binds W-box sequences in vitro. Forms protein complexes with itself and with WRKY40 and WRKY60. Coexpression with WRKY18 or WRKY60 made plants more susceptible to both P. syringae and B. cinerea. WRKY18, WRKY40, and WRKY60 have partially redundant roles in response to the hemibiotrophic bacterial pathogen Pseudomonas syringae and the necrotrophic fungal path…
Chr6	26404460	id6014640	4.79e-10	Den1TV	26508922	26510702	104462	LOC_Os06g44010	WRKY28, expressed	AT1G80840	ATWRKY40,WRKY40	WRKY DNA-binding protein 40	Pathogen-induced transcription factor. Binds W-box sequences in vitro. Forms protein complexes with itself and with WRKY40 and WRKY60. Coexpression with WRKY18 or WRKY60 made plants more susceptible to both P. syringae and B. cinerea. WRKY18, WRKY40, and WRKY60 have partially redundant roles in response to the hemibiotrophic bacterial pathogen Pseudomonas syringae and the necrotrophic fungal path…
Chr6	26403815	id6014636	4.79e-10	Den1TV	26514060	26515821	110245	LOC_Os06g44020	expressed protein	-	-	-
Chr6	26404460	id6014640	4.79e-10	Den1TV	26514060	26515821	109600	LOC_Os06g44020	expressed protein	-	-	-
Chr6	26403815	id6014636	4.79e-10	Den1TV	26528301	26537144	124486	LOC_Os06g44030	WD domain, G-beta repeat domain containing protein, expressed	AT5G25150	TAF5	TBP-associated factor 5	Encodes a putative TATA-binding-protein associated factor TAF5. TAFs are subunits of the general transcription factor IID (TFIID).
Chr6	26404460	id6014640	4.79e-10	Den1TV	26528301	26537144	123841	LOC_Os06g44030	WD domain, G-beta repeat domain containing protein, expressed	AT5G25150	TAF5	TBP-associated factor 5	Encodes a putative TATA-binding-protein associated factor TAF5. TAFs are subunits of the general transcription factor IID (TFIID).
Chr6	26403815	id6014636	4.79e-10	Den1TV	26553540	26560229	149725	LOC_Os06g44034	expressed protein	-	-	-
Chr6	26404460	id6014640	4.79e-10	Den1TV	26553540	26560229	149080	LOC_Os06g44034	expressed protein	-	-	-
Chr6	26403815	id6014636	4.79e-10	Den1TV	26562142	26565302	158327	LOC_Os06g44040	DOMON domain containing protein, expressed	AT5G54830	-	DOMON domain-containing protein / dopamine beta-monooxygenase N-terminal domain-containing protein	DOMON domain-containing protein / dopamine beta-monooxygenase N-terminal domain-containing protein; FUNCTIONS IN: dopamine beta-monooxygenase activity, monooxygenase activity; INVOLVED IN: histidine catabolic process, metabolic process; LOCATED IN: endomembrane system, integral to membrane; EXPRESSED IN: 22 plant structures; EXPRESSED DURING: 11 growth stages; CONTAINS InterPro DOMAIN/s: Cytochro…
Chr6	26404460	id6014640	4.79e-10	Den1TV	26562142	26565302	157682	LOC_Os06g44040	DOMON domain containing protein, expressed	AT5G54830	-	DOMON domain-containing protein / dopamine beta-monooxygenase N-terminal domain-containing protein	DOMON domain-containing protein / dopamine beta-monooxygenase N-terminal domain-containing protein; FUNCTIONS IN: dopamine beta-monooxygenase activity, monooxygenase activity; INVOLVED IN: histidine catabolic process, metabolic process; LOCATED IN: endomembrane system, integral to membrane; EXPRESSED IN: 22 plant structures; EXPRESSED DURING: 11 growth stages; CONTAINS InterPro DOMAIN/s: Cytochro…
Chr6	26403815	id6014636	4.79e-10	Den1TV	26568419	26571461	164604	LOC_Os06g44050	methyladenine glycosylase, putative, expressed	AT5G57970	-	DNA glycosylase superfamily protein	DNA glycosylase superfamily protein; FUNCTIONS IN: DNA-3-methyladenine glycosylase I activity, catalytic activity; INVOLVED IN: DNA repair, base-excision repair; EXPRESSED IN: 10 plant structures; EXPRESSED DURING: 6 growth stages; CONTAINS InterPro DOMAIN/s: DNA glycosylase (InterPro:IPR011257), Methyladenine glycosylase (InterPro:IPR005019); BEST Arabidopsis thaliana protein match is: DNA glyco…
Chr6	26404460	id6014640	4.79e-10	Den1TV	26568419	26571461	163959	LOC_Os06g44050	methyladenine glycosylase, putative, expressed	AT5G57970	-	DNA glycosylase superfamily protein	DNA glycosylase superfamily protein; FUNCTIONS IN: DNA-3-methyladenine glycosylase I activity, catalytic activity; INVOLVED IN: DNA repair, base-excision repair; EXPRESSED IN: 10 plant structures; EXPRESSED DURING: 6 growth stages; CONTAINS InterPro DOMAIN/s: DNA glycosylase (InterPro:IPR011257), Methyladenine glycosylase (InterPro:IPR005019); BEST Arabidopsis thaliana protein match is: DNA glyco…
Chr6	26403815	id6014636	4.79e-10	Den1TV	26574128	26578687	170313	LOC_Os06g44060	phospholipase D. Active site motif family protein, expressed	-	-	-
Chr6	26404460	id6014640	4.79e-10	Den1TV	26574128	26578687	169668	LOC_Os06g44060	phospholipase D. Active site motif family protein, expressed	-	-	-
Chr6	26403815	id6014636	4.79e-10	Den1TV	26580705	26582751	176890	LOC_Os06g44070	retrotransposon protein, putative, unclassified, expressed	-	-	-
Chr6	26404460	id6014640	4.79e-10	Den1TV	26580705	26582751	176245	LOC_Os06g44070	retrotransposon protein, putative, unclassified, expressed	-	-	-
Chr6	26403815	id6014636	4.79e-10	Den1TV	26584563	26587135	180748	LOC_Os06g44080	ubiquitin family protein, putative, expressed	AT1G31340	ATRUB1,NEDD8,RUB1	related to ubiquitin 1	Encodes a ubiquitin-related protein that is conjugated to target proteins by neddylation. It has been shown to be conjugated to the cullin AtCUL1. The RUB-conjugation pathway has been implicated in in auxin response.
Chr6	26404460	id6014640	4.79e-10	Den1TV	26584563	26587135	180103	LOC_Os06g44080	ubiquitin family protein, putative, expressed	AT1G31340	ATRUB1,NEDD8,RUB1	related to ubiquitin 1	Encodes a ubiquitin-related protein that is conjugated to target proteins by neddylation. It has been shown to be conjugated to the cullin AtCUL1. The RUB-conjugation pathway has been implicated in in auxin response.
Chr6	26403815	id6014636	4.79e-10	Den1TV	26588785	26589682	184970	LOC_Os06g44090	expressed protein	-	-	-
Chr6	26404460	id6014640	4.79e-10	Den1TV	26588785	26589682	184325	LOC_Os06g44090	expressed protein	-	-	-
Chr6	26403815	id6014636	4.79e-10	Den1TV	26590908	26592467	187093	LOC_Os06g44100	HLS, putative, expressed	AT2G23060	-	Acyl-CoA N-acyltransferases (NAT) superfamily protein	Acyl-CoA N-acyltransferases (NAT) superfamily protein; FUNCTIONS IN: N-acetyltransferase activity; INVOLVED IN: metabolic process; LOCATED IN: cellular_component unknown; EXPRESSED IN: embryo, leaf whorl, flower, pedicel, seed; EXPRESSED DURING: 4 anthesis, F mature embryo stage, petal differentiation and expansion stage, E expanded cotyledon stage, D bilateral stage; CONTAINS InterPro DOMAIN/s: …
Chr6	26404460	id6014640	4.79e-10	Den1TV	26590908	26592467	186448	LOC_Os06g44100	HLS, putative, expressed	AT2G23060	-	Acyl-CoA N-acyltransferases (NAT) superfamily protein	Acyl-CoA N-acyltransferases (NAT) superfamily protein; FUNCTIONS IN: N-acetyltransferase activity; INVOLVED IN: metabolic process; LOCATED IN: cellular_component unknown; EXPRESSED IN: embryo, leaf whorl, flower, pedicel, seed; EXPRESSED DURING: 4 anthesis, F mature embryo stage, petal differentiation and expansion stage, E expanded cotyledon stage, D bilateral stage; CONTAINS InterPro DOMAIN/s: …
Chr6	26403815	id6014636	4.79e-10	Den1TV	26594256	26595141	190441	LOC_Os06g44110
Chr6	26404460	id6014640	4.79e-10	Den1TV	26594256	26595141	189796	LOC_Os06g44110
Chr6	26403815	id6014636	5.45e-10	Den3TV	26207298	26211004	-196517	LOC_Os06g43580	expressed protein	-	-	-
Chr6	26404460	id6014640	5.45e-10	Den3TV	26207298	26211004	-197162	LOC_Os06g43580	expressed protein	-	-	-
Chr6	26403815	id6014636	5.45e-10	Den3TV	26214485	26217669	-189330	LOC_Os06g43590	SNF7 domain containing protein, putative, expressed	AT1G17730	CHMP1B,VPS46.1	vacuolar protein sorting 46.1	Encodes an ESCRT-related protein: CHMP1A/AT1G73030; CHMP1B/AT1G17730. CHMP1A and B mediate multivesicular body sorting of auxin carriers and are required for plant development. ESCRT: Endosomal Sorting Complexes Required For Transport machinery; CHMP: Charged Multivesicular Body Protein/Chromatin Modifying Protein.
Chr6	26404460	id6014640	5.45e-10	Den3TV	26214485	26217669	-189975	LOC_Os06g43590	SNF7 domain containing protein, putative, expressed	AT1G17730	CHMP1B,VPS46.1	vacuolar protein sorting 46.1	Encodes an ESCRT-related protein: CHMP1A/AT1G73030; CHMP1B/AT1G17730. CHMP1A and B mediate multivesicular body sorting of auxin carriers and are required for plant development. ESCRT: Endosomal Sorting Complexes Required For Transport machinery; CHMP: Charged Multivesicular Body Protein/Chromatin Modifying Protein.
Chr6	26403815	id6014636	5.45e-10	Den3TV	26226107	26227763	-177708	LOC_Os06g43600	LTPL129 - Protease inhibitor/seed storage/LTP family protein precursor, expressed	AT3G22142	-	Bifunctional inhibitor/lipid-transfer protein/seed storage 2S albumin superfamily protein	Encodes a Protease inhibitor/seed storage/LTP family protein
Chr6	26404460	id6014640	5.45e-10	Den3TV	26226107	26227763	-178353	LOC_Os06g43600	LTPL129 - Protease inhibitor/seed storage/LTP family protein precursor, expressed	AT3G22142	-	Bifunctional inhibitor/lipid-transfer protein/seed storage 2S albumin superfamily protein	Encodes a Protease inhibitor/seed storage/LTP family protein
Chr6	26403815	id6014636	5.45e-10	Den3TV	26228860	26231888	-174955	LOC_Os06g43610	formamidopyrimidine-DNA glycosylase, putative, expressed	AT1G52500	ATFPG-1,ATFPG-2,ATMMH-1,ATMMH-2,FPG-1,FPG-2,MMH-1,MMH-2	MUTM homolog-1	Encodes one of the splice variants of Arabidopsis thaliana MutM homolog. Encodes a formamidopyrimidine-DNA glycosylase that has abasic lyase activity and is able to nick double- stranded oligonucleotides containing 8-oxo-7,8-dihydroguanine (8-oxoG) in vitro.
Chr6	26404460	id6014640	5.45e-10	Den3TV	26228860	26231888	-175600	LOC_Os06g43610	formamidopyrimidine-DNA glycosylase, putative, expressed	AT1G52500	ATFPG-1,ATFPG-2,ATMMH-1,ATMMH-2,FPG-1,FPG-2,MMH-1,MMH-2	MUTM homolog-1	Encodes one of the splice variants of Arabidopsis thaliana MutM homolog. Encodes a formamidopyrimidine-DNA glycosylase that has abasic lyase activity and is able to nick double- stranded oligonucleotides containing 8-oxo-7,8-dihydroguanine (8-oxoG) in vitro.
Chr6	26403815	id6014636	5.45e-10	Den3TV	26233935	26237273	-169880	LOC_Os06g43620	haemolysin-III, putative, expressed	AT4G30850	HHP2	heptahelical transmembrane protein2	heptahelical transmembrane protein homologous to human adiponectin receptors and progestin receptors
Chr6	26404460	id6014640	5.45e-10	Den3TV	26233935	26237273	-170525	LOC_Os06g43620	haemolysin-III, putative, expressed	AT4G30850	HHP2	heptahelical transmembrane protein2	heptahelical transmembrane protein homologous to human adiponectin receptors and progestin receptors
Chr6	26403815	id6014636	5.45e-10	Den3TV	26241008	26249272	-162807	LOC_Os06g43630	sucrose-phosphate synthase, putative, expressed	AT5G20280	ATSPS1F,SPS1F	sucrose phosphate synthase 1F	Encodes a protein with putative sucrose-phosphate synthase activity. When the gene was expressed in transgenic tobacco plants, a clear trend for increased SPS activity was noted.
Chr6	26404460	id6014640	5.45e-10	Den3TV	26241008	26249272	-163452	LOC_Os06g43630	sucrose-phosphate synthase, putative, expressed	AT5G20280	ATSPS1F,SPS1F	sucrose phosphate synthase 1F	Encodes a protein with putative sucrose-phosphate synthase activity. When the gene was expressed in transgenic tobacco plants, a clear trend for increased SPS activity was noted.
Chr6	26403815	id6014636	5.45e-10	Den3TV	26253122	26258284	-150693	LOC_Os06g43640	Ser/Thr protein phosphatase family protein, putative, expressed	AT5G34850	ATPAP26,PAP26	purple acid phosphatase 26	Encodes a dual-targeted purple acid phosphatase isozyme AtPAP26. Involved in phosphate metabolism.
Chr6	26404460	id6014640	5.45e-10	Den3TV	26253122	26258284	-151338	LOC_Os06g43640	Ser/Thr protein phosphatase family protein, putative, expressed	AT5G34850	ATPAP26,PAP26	purple acid phosphatase 26	Encodes a dual-targeted purple acid phosphatase isozyme AtPAP26. Involved in phosphate metabolism.
Chr6	26403815	id6014636	5.45e-10	Den3TV	26262106	26265856	-141709	LOC_Os06g43650	secreted salivary protein, putative, expressed	AT2G25310	-	Protein of unknown function (DUF2012)	FUNCTIONS IN: carbohydrate binding; INVOLVED IN: biological_process unknown; LOCATED IN: endomembrane system; EXPRESSED IN: 22 plant structures; EXPRESSED DURING: 13 growth stages; CONTAINS InterPro DOMAIN/s: Carbohydrate-binding-like fold (InterPro:IPR013784), Protein of unknown function DUF2012 (InterPro:IPR019008); BEST Arabidopsis thaliana protein match is: Protein of unknown function (DUF201…
Chr6	26404460	id6014640	5.45e-10	Den3TV	26262106	26265856	-142354	LOC_Os06g43650	secreted salivary protein, putative, expressed	AT2G25310	-	Protein of unknown function (DUF2012)	FUNCTIONS IN: carbohydrate binding; INVOLVED IN: biological_process unknown; LOCATED IN: endomembrane system; EXPRESSED IN: 22 plant structures; EXPRESSED DURING: 13 growth stages; CONTAINS InterPro DOMAIN/s: Carbohydrate-binding-like fold (InterPro:IPR013784), Protein of unknown function DUF2012 (InterPro:IPR019008); BEST Arabidopsis thaliana protein match is: Protein of unknown function (DUF201…
Chr6	26403815	id6014636	5.45e-10	Den3TV	26271900	26277669	-131915	LOC_Os06g43660	inorganic H+ pyrophosphatase, putative, expressed	AT1G15690	ATAVP3,AtVHP1;1,AVP-3,AVP1	Inorganic H pyrophosphatase family protein	Encodes a H(+)-translocating (pyrophosphate-energized) inorganic pyrophosphatase (H(+)-PPase; EC 3.6.1.1) located in the vacuolar membrane. Expression is found in all tissues examined, including meristems and floral organ primordium. Expression is particularly enhanced in pollen, and is repressed by light. Over expression and loss of function phenotypes suggest AVP1 is involved in regulation of a…
Chr6	26404460	id6014640	5.45e-10	Den3TV	26271900	26277669	-132560	LOC_Os06g43660	inorganic H+ pyrophosphatase, putative, expressed	AT1G15690	ATAVP3,AtVHP1;1,AVP-3,AVP1	Inorganic H pyrophosphatase family protein	Encodes a H(+)-translocating (pyrophosphate-energized) inorganic pyrophosphatase (H(+)-PPase; EC 3.6.1.1) located in the vacuolar membrane. Expression is found in all tissues examined, including meristems and floral organ primordium. Expression is particularly enhanced in pollen, and is repressed by light. Over expression and loss of function phenotypes suggest AVP1 is involved in regulation of a…
Chr6	26403815	id6014636	5.45e-10	Den3TV	26278807	26291348	-125008	LOC_Os06g43670	Leucine Rich Repeat family protein, expressed	AT3G14460	-	LRR and NB-ARC domains-containing disease resistance protein	LRR and NB-ARC domains-containing disease resistance protein; FUNCTIONS IN: ATP binding; INVOLVED IN: apoptosis, defense response; CONTAINS InterPro DOMAIN/s: NB-ARC (InterPro:IPR002182), Leucine-rich repeat (InterPro:IPR001611), Disease resistance protein (InterPro:IPR000767); BEST Arabidopsis thaliana protein match is: NB-ARC domain-containing disease resistance protein (TAIR:AT3G14470.1); Has …
Chr6	26404460	id6014640	5.45e-10	Den3TV	26278807	26291348	-125653	LOC_Os06g43670	Leucine Rich Repeat family protein, expressed	AT3G14460	-	LRR and NB-ARC domains-containing disease resistance protein	LRR and NB-ARC domains-containing disease resistance protein; FUNCTIONS IN: ATP binding; INVOLVED IN: apoptosis, defense response; CONTAINS InterPro DOMAIN/s: NB-ARC (InterPro:IPR002182), Leucine-rich repeat (InterPro:IPR001611), Disease resistance protein (InterPro:IPR000767); BEST Arabidopsis thaliana protein match is: NB-ARC domain-containing disease resistance protein (TAIR:AT3G14470.1); Has …
Chr6	26403815	id6014636	5.45e-10	Den3TV	26295682	26302263	-108133	LOC_Os06g43680	palmitoyltransferase TIP1, putative, expressed	AT5G20350	TIP1	Ankyrin repeat family protein with DHHC zinc finger domain	Encodes a protein containing ankyrin and DHHC-CRD domain. Acts to restrict the size of the swelling that forms at the beginning of root hair cell growth, possibly by a mechanism that requires RHD1. Mutant displays defects in both root hair and pollen tube growth.
Chr6	26404460	id6014640	5.45e-10	Den3TV	26295682	26302263	-108778	LOC_Os06g43680	palmitoyltransferase TIP1, putative, expressed	AT5G20350	TIP1	Ankyrin repeat family protein with DHHC zinc finger domain	Encodes a protein containing ankyrin and DHHC-CRD domain. Acts to restrict the size of the swelling that forms at the beginning of root hair cell growth, possibly by a mechanism that requires RHD1. Mutant displays defects in both root hair and pollen tube growth.
Chr6	26403815	id6014636	5.45e-10	Den3TV	26302840	26311415	-100975	LOC_Os06g43690	WD repeat-containing protein, putative, expressed	AT4G04940	-	transducin family protein / WD-40 repeat family protein	transducin family protein / WD-40 repeat family protein; FUNCTIONS IN: nucleotide binding; INVOLVED IN: rRNA processing; LOCATED IN: CUL4 RING ubiquitin ligase complex; EXPRESSED IN: 20 plant structures; EXPRESSED DURING: 11 growth stages; CONTAINS InterPro DOMAIN/s: WD40 repeat 2 (InterPro:IPR019782), WD40 repeat, conserved site (InterPro:IPR019775), WD40 repeat (InterPro:IPR001680), WD40 repeat…
Chr6	26404460	id6014640	5.45e-10	Den3TV	26302840	26311415	-101620	LOC_Os06g43690	WD repeat-containing protein, putative, expressed	AT4G04940	-	transducin family protein / WD-40 repeat family protein	transducin family protein / WD-40 repeat family protein; FUNCTIONS IN: nucleotide binding; INVOLVED IN: rRNA processing; LOCATED IN: CUL4 RING ubiquitin ligase complex; EXPRESSED IN: 20 plant structures; EXPRESSED DURING: 11 growth stages; CONTAINS InterPro DOMAIN/s: WD40 repeat 2 (InterPro:IPR019782), WD40 repeat, conserved site (InterPro:IPR019775), WD40 repeat (InterPro:IPR001680), WD40 repeat…
Chr6	26403815	id6014636	5.45e-10	Den3TV	26311605	26314066	-92210	LOC_Os06g43700	transmembrane amino acid transporter protein, putative, expressed	AT1G80510	-	Transmembrane amino acid transporter family protein	Encodes a close relative of the amino acid transporter ANT1 (AT3G11900).
Chr6	26404460	id6014640	5.45e-10	Den3TV	26311605	26314066	-92855	LOC_Os06g43700	transmembrane amino acid transporter protein, putative, expressed	AT1G80510	-	Transmembrane amino acid transporter family protein	Encodes a close relative of the amino acid transporter ANT1 (AT3G11900).
Chr6	26403815	id6014636	5.45e-10	Den3TV	26315045	26317959	-88770	LOC_Os06g43710	glucosidase II beta subunit-like domain containing protein, expressed	AT5G35080	-	-	Encodes a protein involved in the endoplasmic reticulum-associated degradation of glycoproteins.
Chr6	26404460	id6014640	5.45e-10	Den3TV	26315045	26317959	-89415	LOC_Os06g43710	glucosidase II beta subunit-like domain containing protein, expressed	AT5G35080	-	-	Encodes a protein involved in the endoplasmic reticulum-associated degradation of glycoproteins.
Chr6	26403815	id6014636	5.45e-10	Den3TV	26318548	26319186	-85267	LOC_Os06g43720	expressed protein	-	-	-
Chr6	26404460	id6014640	5.45e-10	Den3TV	26318548	26319186	-85912	LOC_Os06g43720	expressed protein	-	-	-
Chr6	26403815	id6014636	5.45e-10	Den3TV	26320260	26320562	-83555	LOC_Os06g43730	expressed protein	-	-	-
Chr6	26404460	id6014640	5.45e-10	Den3TV	26320260	26320562	-84200	LOC_Os06g43730	expressed protein	-	-	-
Chr6	26403815	id6014636	5.45e-10	Den3TV	26321831	26323096	-81984	LOC_Os06g43740	OsFBX201 - F-box domain containing protein, expressed	AT3G49150	-	F-box/RNI-like superfamily protein	F-box/RNI-like superfamily protein; CONTAINS InterPro DOMAIN/s: F-box domain, cyclin-like (InterPro:IPR001810), F-box domain, Skp2-like (InterPro:IPR022364), FBD-like (InterPro:IPR006566); BEST Arabidopsis thaliana protein match is: RNI-like superfamily protein (TAIR:AT3G59240.1); Has 1918 Blast hits to 1865 proteins in 43 species: Archae - 0; Bacteria - 0; Metazoa - 29; Fungi - 4; Plants - 1883;…
Chr6	26404460	id6014640	5.45e-10	Den3TV	26321831	26323096	-82629	LOC_Os06g43740	OsFBX201 - F-box domain containing protein, expressed	AT3G49150	-	F-box/RNI-like superfamily protein	F-box/RNI-like superfamily protein; CONTAINS InterPro DOMAIN/s: F-box domain, cyclin-like (InterPro:IPR001810), F-box domain, Skp2-like (InterPro:IPR022364), FBD-like (InterPro:IPR006566); BEST Arabidopsis thaliana protein match is: RNI-like superfamily protein (TAIR:AT3G59240.1); Has 1918 Blast hits to 1865 proteins in 43 species: Archae - 0; Bacteria - 0; Metazoa - 29; Fungi - 4; Plants - 1883;…
Chr6	26403815	id6014636	5.45e-10	Den3TV	26325170	26328347	-78645	LOC_Os06g43750	expressed protein	AT4G32930	-	-	unknown protein; FUNCTIONS IN: molecular_function unknown; INVOLVED IN: biological_process unknown; LOCATED IN: cellular_component unknown; EXPRESSED IN: 22 plant structures; EXPRESSED DURING: 13 growth stages; CONTAINS InterPro DOMAIN/s: Protein of unknown function DUF866, eukaryotic (InterPro:IPR008584).
Chr6	26404460	id6014640	5.45e-10	Den3TV	26325170	26328347	-79290	LOC_Os06g43750	expressed protein	AT4G32930	-	-	unknown protein; FUNCTIONS IN: molecular_function unknown; INVOLVED IN: biological_process unknown; LOCATED IN: cellular_component unknown; EXPRESSED IN: 22 plant structures; EXPRESSED DURING: 13 growth stages; CONTAINS InterPro DOMAIN/s: Protein of unknown function DUF866, eukaryotic (InterPro:IPR008584).
Chr6	26403815	id6014636	5.45e-10	Den3TV	26331890	26344253	-71925	LOC_Os06g43760	tRNA synthetase class I, putative, expressed	AT4G10320	-	tRNA synthetase class I (I, L, M and V) family protein	tRNA synthetase class I (I, L, M and V) family protein; FUNCTIONS IN: isoleucine-tRNA ligase activity, nucleotide binding, aminoacyl-tRNA ligase activity, zinc ion binding, ATP binding; INVOLVED IN: response to cadmium ion, tRNA aminoacylation for protein translation; LOCATED IN: cytosol; EXPRESSED IN: male gametophyte, guard cell, epidermis, cultured cell, pollen tube; EXPRESSED DURING: L mature…
Chr6	26404460	id6014640	5.45e-10	Den3TV	26331890	26344253	-72570	LOC_Os06g43760	tRNA synthetase class I, putative, expressed	AT4G10320	-	tRNA synthetase class I (I, L, M and V) family protein	tRNA synthetase class I (I, L, M and V) family protein; FUNCTIONS IN: isoleucine-tRNA ligase activity, nucleotide binding, aminoacyl-tRNA ligase activity, zinc ion binding, ATP binding; INVOLVED IN: response to cadmium ion, tRNA aminoacylation for protein translation; LOCATED IN: cytosol; EXPRESSED IN: male gametophyte, guard cell, epidermis, cultured cell, pollen tube; EXPRESSED DURING: L mature…
Chr6	26403815	id6014636	5.45e-10	Den3TV	26345139	26346101	-58676	LOC_Os06g43770	expressed protein	AT1G15760	-	Sterile alpha motif (SAM) domain-containing protein	Sterile alpha motif (SAM) domain-containing protein; CONTAINS InterPro DOMAIN/s: Sterile alpha motif homology (InterPro:IPR010993), Sterile alpha motif, type 2 (InterPro:IPR011510); BEST Arabidopsis thaliana protein match is: Sterile alpha motif (SAM) domain-containing protein (TAIR:AT1G80520.1); Has 64 Blast hits to 64 proteins in 13 species: Archae - 0; Bacteria - 0; Metazoa - 0; Fungi - 0; Pla…
Chr6	26404460	id6014640	5.45e-10	Den3TV	26345139	26346101	-59321	LOC_Os06g43770	expressed protein	AT1G15760	-	Sterile alpha motif (SAM) domain-containing protein	Sterile alpha motif (SAM) domain-containing protein; CONTAINS InterPro DOMAIN/s: Sterile alpha motif homology (InterPro:IPR010993), Sterile alpha motif, type 2 (InterPro:IPR011510); BEST Arabidopsis thaliana protein match is: Sterile alpha motif (SAM) domain-containing protein (TAIR:AT1G80520.1); Has 64 Blast hits to 64 proteins in 13 species: Archae - 0; Bacteria - 0; Metazoa - 0; Fungi - 0; Pla…
Chr6	26403815	id6014636	5.45e-10	Den3TV	26354718	26358086	-49097	LOC_Os06g43780	expressed protein	AT2G12400	-	-	unknown protein; FUNCTIONS IN: molecular_function unknown; INVOLVED IN: biological_process unknown; LOCATED IN: endomembrane system; EXPRESSED IN: 25 plant structures; EXPRESSED DURING: 13 growth stages; BEST Arabidopsis thaliana protein match is: unknown protein (TAIR:AT2G25270.1); Has 177 Blast hits to 172 proteins in 23 species: Archae - 0; Bacteria - 2; Metazoa - 3; Fungi - 0; Plants - 164; V…
Chr6	26404460	id6014640	5.45e-10	Den3TV	26354718	26358086	-49742	LOC_Os06g43780	expressed protein	AT2G12400	-	-	unknown protein; FUNCTIONS IN: molecular_function unknown; INVOLVED IN: biological_process unknown; LOCATED IN: endomembrane system; EXPRESSED IN: 25 plant structures; EXPRESSED DURING: 13 growth stages; BEST Arabidopsis thaliana protein match is: unknown protein (TAIR:AT2G25270.1); Has 177 Blast hits to 172 proteins in 23 species: Archae - 0; Bacteria - 2; Metazoa - 3; Fungi - 0; Plants - 164; V…
Chr6	26403815	id6014636	5.45e-10	Den3TV	26359284	26373493	-44531	LOC_Os06g43790	transcription initiation factor TFIID subunit 1, putative, expressed	AT1G32750	GTD1,HAC13,HAF01,HAF1,TAF1	HAC13 protein (HAC13)	This gene is predicted to encode a histone acetyltransferase. Five lines with RNAi constructs directed against HAF1 grow normally and can produce root calli, but have defects in agrobacterium-mediated transformation.
Chr6	26404460	id6014640	5.45e-10	Den3TV	26359284	26373493	-45176	LOC_Os06g43790	transcription initiation factor TFIID subunit 1, putative, expressed	AT1G32750	GTD1,HAC13,HAF01,HAF1,TAF1	HAC13 protein (HAC13)	This gene is predicted to encode a histone acetyltransferase. Five lines with RNAi constructs directed against HAF1 grow normally and can produce root calli, but have defects in agrobacterium-mediated transformation.
Chr6	26403815	id6014636	5.45e-10	Den3TV	26374959	26378230	-28856	LOC_Os06g43800	methyltransferase domain containing protein, putative, expressed	AT2G41040	-	S-adenosyl-L-methionine-dependent methyltransferases superfamily protein	S-adenosyl-L-methionine-dependent methyltransferases superfamily protein; FUNCTIONS IN: methyltransferase activity; INVOLVED IN: response to karrikin; LOCATED IN: chloroplast, plastoglobule; EXPRESSED IN: 21 plant structures; EXPRESSED DURING: 12 growth stages; CONTAINS InterPro DOMAIN/s: Methyltransferase type 11 (InterPro:IPR013216); BEST Arabidopsis thaliana protein match is: S-adenosyl-L-meth…
Chr6	26404460	id6014640	5.45e-10	Den3TV	26374959	26378230	-29501	LOC_Os06g43800	methyltransferase domain containing protein, putative, expressed	AT2G41040	-	S-adenosyl-L-methionine-dependent methyltransferases superfamily protein	S-adenosyl-L-methionine-dependent methyltransferases superfamily protein; FUNCTIONS IN: methyltransferase activity; INVOLVED IN: response to karrikin; LOCATED IN: chloroplast, plastoglobule; EXPRESSED IN: 21 plant structures; EXPRESSED DURING: 12 growth stages; CONTAINS InterPro DOMAIN/s: Methyltransferase type 11 (InterPro:IPR013216); BEST Arabidopsis thaliana protein match is: S-adenosyl-L-meth…
Chr6	26403815	id6014636	5.45e-10	Den3TV	26383997	26384662	-19818	LOC_Os06g43810	expressed protein	AT5G35090	-	-	unknown protein; Has 1807 Blast hits to 1807 proteins in 277 species: Archae - 0; Bacteria - 0; Metazoa - 736; Fungi - 347; Plants - 385; Viruses - 0; Other Eukaryotes - 339 (source: NCBI BLink).
Chr6	26404460	id6014640	5.45e-10	Den3TV	26383997	26384662	-20463	LOC_Os06g43810	expressed protein	AT5G35090	-	-	unknown protein; Has 1807 Blast hits to 1807 proteins in 277 species: Archae - 0; Bacteria - 0; Metazoa - 736; Fungi - 347; Plants - 385; Viruses - 0; Other Eukaryotes - 339 (source: NCBI BLink).
Chr6	26403815	id6014636	5.45e-10	Den3TV	26387053	26390622	-16762	LOC_Os06g43820	expressed protein	-	-	-
Chr6	26404460	id6014640	5.45e-10	Den3TV	26387053	26390622	-17407	LOC_Os06g43820	expressed protein	-	-	-
Chr6	26403815	id6014636	5.45e-10	Den3TV	26392281	26392499	-11534	LOC_Os06g43830	retrotransposon protein, putative, Ty3-gypsy subclass	-	-	-
Chr6	26404460	id6014640	5.45e-10	Den3TV	26392281	26392499	-12179	LOC_Os06g43830	retrotransposon protein, putative, Ty3-gypsy subclass	-	-	-
Chr6	26403815	id6014636	5.45e-10	Den3TV	26398279	26404234	-5536	LOC_Os06g43840	protein kinase domain containing protein, expressed	AT3G46920	-	Protein kinase superfamily protein with octicosapeptide/Phox/Bem1p domain	Protein kinase superfamily protein with octicosapeptide/Phox/Bem1p domain; FUNCTIONS IN: protein serine/threonine/tyrosine kinase activity, protein kinase activity; INVOLVED IN: protein amino acid phosphorylation; LOCATED IN: chloroplast; EXPRESSED IN: 21 plant structures; EXPRESSED DURING: 10 growth stages; CONTAINS InterPro DOMAIN/s: Octicosapeptide/Phox/Bem1p (InterPro:IPR000270), Protein kina…
Chr6	26404460	id6014640	5.45e-10	Den3TV	26398279	26404234	-6181	LOC_Os06g43840	protein kinase domain containing protein, expressed	AT3G46920	-	Protein kinase superfamily protein with octicosapeptide/Phox/Bem1p domain	Protein kinase superfamily protein with octicosapeptide/Phox/Bem1p domain; FUNCTIONS IN: protein serine/threonine/tyrosine kinase activity, protein kinase activity; INVOLVED IN: protein amino acid phosphorylation; LOCATED IN: chloroplast; EXPRESSED IN: 21 plant structures; EXPRESSED DURING: 10 growth stages; CONTAINS InterPro DOMAIN/s: Octicosapeptide/Phox/Bem1p (InterPro:IPR000270), Protein kina…
Chr6	26403815	id6014636	5.45e-10	Den3TV	26407090	26409940	3275	LOC_Os06g43850	ATP synthase F1, delta subunit family protein, putative, expressed	AT5G13450	ATP5	delta subunit of Mt ATP synthase	delta subunit of Mt ATP synthase (ATP5); FUNCTIONS IN: hydrogen ion transporting ATP synthase activity, rotational mechanism, cobalt ion binding, zinc ion binding; INVOLVED IN: ATP synthesis coupled proton transport; LOCATED IN: mitochondrion, chloroplast, plasma membrane, membrane, mitochondrial proton-transporting ATP synthase complex, catalytic core F(1); EXPRESSED IN: 27 plant structures; EXP…
Chr6	26404460	id6014640	5.45e-10	Den3TV	26407090	26409940	2630	LOC_Os06g43850	ATP synthase F1, delta subunit family protein, putative, expressed	AT5G13450	ATP5	delta subunit of Mt ATP synthase	delta subunit of Mt ATP synthase (ATP5); FUNCTIONS IN: hydrogen ion transporting ATP synthase activity, rotational mechanism, cobalt ion binding, zinc ion binding; INVOLVED IN: ATP synthesis coupled proton transport; LOCATED IN: mitochondrion, chloroplast, plasma membrane, membrane, mitochondrial proton-transporting ATP synthase complex, catalytic core F(1); EXPRESSED IN: 27 plant structures; EXP…
Chr6	26403815	id6014636	5.45e-10	Den3TV	26410491	26413838	6676	LOC_Os06g43860	homeobox protein knotted-1, putative, expressed	AT5G25220	KNAT3	KNOTTED1-like homeobox gene 3	A member of class II knotted1-like homeobox gene family (together with KNAT4 and KNAT5). Expressed in: hypocotyl-root boundary, anther-filament junction in flowers, ovule-funiculus and peduncle-silique boundaries, petioles and root. Light-regulated expression with differential response to red/far-red light. KNAT3 promoter activity showed cell-type specific pattern along longitudinal root axis, re…
Chr6	26404460	id6014640	5.45e-10	Den3TV	26410491	26413838	6031	LOC_Os06g43860	homeobox protein knotted-1, putative, expressed	AT5G25220	KNAT3	KNOTTED1-like homeobox gene 3	A member of class II knotted1-like homeobox gene family (together with KNAT4 and KNAT5). Expressed in: hypocotyl-root boundary, anther-filament junction in flowers, ovule-funiculus and peduncle-silique boundaries, petioles and root. Light-regulated expression with differential response to red/far-red light. KNAT3 promoter activity showed cell-type specific pattern along longitudinal root axis, re…
Chr6	26403815	id6014636	5.45e-10	Den3TV	26420515	26426833	16700	LOC_Os06g43870	expressed protein	AT4G36730	GBF1	G-box binding factor 1	member of a gene family encoding basic leucine zipper proteins (GBFs) which bind the G-box
Chr6	26404460	id6014640	5.45e-10	Den3TV	26420515	26426833	16055	LOC_Os06g43870	expressed protein	AT4G36730	GBF1	G-box binding factor 1	member of a gene family encoding basic leucine zipper proteins (GBFs) which bind the G-box
Chr6	26403815	id6014636	5.45e-10	Den3TV	26431949	26433297	28134	LOC_Os06g43875	retrotransposon protein, putative, unclassified, expressed	-	-	-
Chr6	26404460	id6014640	5.45e-10	Den3TV	26431949	26433297	27489	LOC_Os06g43875	retrotransposon protein, putative, unclassified, expressed	-	-	-
Chr6	26403815	id6014636	5.45e-10	Den3TV	26434264	26438320	30449	LOC_Os06g43880	prenyltransferase, putative, expressed	AT2G18950	ATHPT,HPT1,TPT1,VTE2	homogentisate phytyltransferase 1	Encodes homogentisate phytyltransferase involved in tocopherol biosynthesis. Has impact on seed longevity and plays a role in the adaptation to low temperature stress, notably phloem loading.
Chr6	26404460	id6014640	5.45e-10	Den3TV	26434264	26438320	29804	LOC_Os06g43880	prenyltransferase, putative, expressed	AT2G18950	ATHPT,HPT1,TPT1,VTE2	homogentisate phytyltransferase 1	Encodes homogentisate phytyltransferase involved in tocopherol biosynthesis. Has impact on seed longevity and plays a role in the adaptation to low temperature stress, notably phloem loading.
Chr6	26403815	id6014636	5.45e-10	Den3TV	26439416	26440928	35601	LOC_Os06g43890	expressed protein	-	-	-
Chr6	26404460	id6014640	5.45e-10	Den3TV	26439416	26440928	34956	LOC_Os06g43890	expressed protein	-	-	-
Chr6	26403815	id6014636	5.45e-10	Den3TV	26441598	26443901	37783	LOC_Os06g43900	ribosomal protein L35, putative, expressed	AT2G24090	-	Ribosomal protein L35	Ribosomal protein L35; FUNCTIONS IN: structural constituent of ribosome; INVOLVED IN: translation; LOCATED IN: ribosome, chloroplast; EXPRESSED IN: 22 plant structures; EXPRESSED DURING: 13 growth stages; CONTAINS InterPro DOMAIN/s: Ribosomal protein L35, conserved site (InterPro:IPR018265), Ribosomal protein L35, non-mitochondrial (InterPro:IPR001706), Ribosomal protein L35 (InterPro:IPR021137);…
Chr6	26404460	id6014640	5.45e-10	Den3TV	26441598	26443901	37138	LOC_Os06g43900	ribosomal protein L35, putative, expressed	AT2G24090	-	Ribosomal protein L35	Ribosomal protein L35; FUNCTIONS IN: structural constituent of ribosome; INVOLVED IN: translation; LOCATED IN: ribosome, chloroplast; EXPRESSED IN: 22 plant structures; EXPRESSED DURING: 13 growth stages; CONTAINS InterPro DOMAIN/s: Ribosomal protein L35, conserved site (InterPro:IPR018265), Ribosomal protein L35, non-mitochondrial (InterPro:IPR001706), Ribosomal protein L35 (InterPro:IPR021137);…
Chr6	26403815	id6014636	5.45e-10	Den3TV	26449764	26453699	45949	LOC_Os06g43910	two-component response regulator, putative, expressed	AT2G25180	ARR12,RR12	response regulator 12	Encodes an Arabidopsis response regulator (ARR) protein that acts in concert with other type-B ARRs in the cytokinin signaling pathway.
Chr6	26404460	id6014640	5.45e-10	Den3TV	26449764	26453699	45304	LOC_Os06g43910	two-component response regulator, putative, expressed	AT2G25180	ARR12,RR12	response regulator 12	Encodes an Arabidopsis response regulator (ARR) protein that acts in concert with other type-B ARRs in the cytokinin signaling pathway.
Chr6	26403815	id6014636	5.45e-10	Den3TV	26454049	26454964	50234	LOC_Os06g43920	hypothetical protein	-	-	-
Chr6	26404460	id6014640	5.45e-10	Den3TV	26454049	26454964	49589	LOC_Os06g43920	hypothetical protein	-	-	-
Chr6	26403815	id6014636	5.45e-10	Den3TV	26455230	26460809	51415	LOC_Os06g43930	OsProCP2 - Putative Lysosomal Pro-x Carboxypeptidase homologue, expressed	AT2G24280	-	alpha/beta-Hydrolases superfamily protein	alpha/beta-Hydrolases superfamily protein; FUNCTIONS IN: serine-type peptidase activity, serine-type carboxypeptidase activity; INVOLVED IN: proteolysis; LOCATED IN: endomembrane system, lysosome; EXPRESSED IN: 22 plant structures; EXPRESSED DURING: 13 growth stages; CONTAINS InterPro DOMAIN/s: Peptidase S28 (InterPro:IPR008758); BEST Arabidopsis thaliana protein match is: Serine carboxypeptidase…
Chr6	26404460	id6014640	5.45e-10	Den3TV	26455230	26460809	50770	LOC_Os06g43930	OsProCP2 - Putative Lysosomal Pro-x Carboxypeptidase homologue, expressed	AT2G24280	-	alpha/beta-Hydrolases superfamily protein	alpha/beta-Hydrolases superfamily protein; FUNCTIONS IN: serine-type peptidase activity, serine-type carboxypeptidase activity; INVOLVED IN: proteolysis; LOCATED IN: endomembrane system, lysosome; EXPRESSED IN: 22 plant structures; EXPRESSED DURING: 13 growth stages; CONTAINS InterPro DOMAIN/s: Peptidase S28 (InterPro:IPR008758); BEST Arabidopsis thaliana protein match is: Serine carboxypeptidase…
Chr6	26403815	id6014636	5.45e-10	Den3TV	26470722	26472970	66907	LOC_Os06g43940	expressed protein	-	-	-
Chr6	26404460	id6014640	5.45e-10	Den3TV	26470722	26472970	66262	LOC_Os06g43940	expressed protein	-	-	-
Chr6	26403815	id6014636	5.45e-10	Den3TV	26477482	26478274	73667	LOC_Os06g43950	expressed protein	-	-	-
Chr6	26404460	id6014640	5.45e-10	Den3TV	26477482	26478274	73022	LOC_Os06g43950	expressed protein	-	-	-
Chr6	26403815	id6014636	5.45e-10	Den3TV	26481248	26482813	77433	LOC_Os06g43960	expressed protein	-	-	-
Chr6	26404460	id6014640	5.45e-10	Den3TV	26481248	26482813	76788	LOC_Os06g43960	expressed protein	-	-	-
Chr6	26403815	id6014636	5.45e-10	Den3TV	26488450	26488888	84635	LOC_Os06g43970	expressed protein	-	-	-
Chr6	26404460	id6014640	5.45e-10	Den3TV	26488450	26488888	83990	LOC_Os06g43970	expressed protein	-	-	-
Chr6	26403815	id6014636	5.45e-10	Den3TV	26489445	26492077	85630	LOC_Os06g43980	expressed protein	-	-	-
Chr6	26404460	id6014640	5.45e-10	Den3TV	26489445	26492077	84985	LOC_Os06g43980	expressed protein	-	-	-
Chr6	26403815	id6014636	5.45e-10	Den3TV	26495539	26497431	91724	LOC_Os06g43990	expressed protein	AT4G31805	-	WRKY family transcription factor	WRKY family transcription factor; BEST Arabidopsis thaliana protein match is: myosin heavy chain-related (TAIR:AT5G10890.1); Has 30201 Blast hits to 17322 proteins in 780 species: Archae - 12; Bacteria - 1396; Metazoa - 17338; Fungi - 3422; Plants - 5037; Viruses - 0; Other Eukaryotes - 2996 (source: NCBI BLink).
Chr6	26404460	id6014640	5.45e-10	Den3TV	26495539	26497431	91079	LOC_Os06g43990	expressed protein	AT4G31805	-	WRKY family transcription factor	WRKY family transcription factor; BEST Arabidopsis thaliana protein match is: myosin heavy chain-related (TAIR:AT5G10890.1); Has 30201 Blast hits to 17322 proteins in 780 species: Archae - 12; Bacteria - 1396; Metazoa - 17338; Fungi - 3422; Plants - 5037; Viruses - 0; Other Eukaryotes - 2996 (source: NCBI BLink).
Chr6	26403815	id6014636	5.45e-10	Den3TV	26499618	26500169	95803	LOC_Os06g44000	expressed protein	-	-	-
Chr6	26404460	id6014640	5.45e-10	Den3TV	26499618	26500169	95158	LOC_Os06g44000	expressed protein	-	-	-
Chr6	26403815	id6014636	5.45e-10	Den3TV	26508922	26510702	105107	LOC_Os06g44010	WRKY28, expressed	AT1G80840	ATWRKY40,WRKY40	WRKY DNA-binding protein 40	Pathogen-induced transcription factor. Binds W-box sequences in vitro. Forms protein complexes with itself and with WRKY40 and WRKY60. Coexpression with WRKY18 or WRKY60 made plants more susceptible to both P. syringae and B. cinerea. WRKY18, WRKY40, and WRKY60 have partially redundant roles in response to the hemibiotrophic bacterial pathogen Pseudomonas syringae and the necrotrophic fungal path…
Chr6	26404460	id6014640	5.45e-10	Den3TV	26508922	26510702	104462	LOC_Os06g44010	WRKY28, expressed	AT1G80840	ATWRKY40,WRKY40	WRKY DNA-binding protein 40	Pathogen-induced transcription factor. Binds W-box sequences in vitro. Forms protein complexes with itself and with WRKY40 and WRKY60. Coexpression with WRKY18 or WRKY60 made plants more susceptible to both P. syringae and B. cinerea. WRKY18, WRKY40, and WRKY60 have partially redundant roles in response to the hemibiotrophic bacterial pathogen Pseudomonas syringae and the necrotrophic fungal path…
Chr6	26403815	id6014636	5.45e-10	Den3TV	26514060	26515821	110245	LOC_Os06g44020	expressed protein	-	-	-
Chr6	26404460	id6014640	5.45e-10	Den3TV	26514060	26515821	109600	LOC_Os06g44020	expressed protein	-	-	-
Chr6	26403815	id6014636	5.45e-10	Den3TV	26528301	26537144	124486	LOC_Os06g44030	WD domain, G-beta repeat domain containing protein, expressed	AT5G25150	TAF5	TBP-associated factor 5	Encodes a putative TATA-binding-protein associated factor TAF5. TAFs are subunits of the general transcription factor IID (TFIID).
Chr6	26404460	id6014640	5.45e-10	Den3TV	26528301	26537144	123841	LOC_Os06g44030	WD domain, G-beta repeat domain containing protein, expressed	AT5G25150	TAF5	TBP-associated factor 5	Encodes a putative TATA-binding-protein associated factor TAF5. TAFs are subunits of the general transcription factor IID (TFIID).
Chr6	26403815	id6014636	5.45e-10	Den3TV	26553540	26560229	149725	LOC_Os06g44034	expressed protein	-	-	-
Chr6	26404460	id6014640	5.45e-10	Den3TV	26553540	26560229	149080	LOC_Os06g44034	expressed protein	-	-	-
Chr6	26403815	id6014636	5.45e-10	Den3TV	26562142	26565302	158327	LOC_Os06g44040	DOMON domain containing protein, expressed	AT5G54830	-	DOMON domain-containing protein / dopamine beta-monooxygenase N-terminal domain-containing protein	DOMON domain-containing protein / dopamine beta-monooxygenase N-terminal domain-containing protein; FUNCTIONS IN: dopamine beta-monooxygenase activity, monooxygenase activity; INVOLVED IN: histidine catabolic process, metabolic process; LOCATED IN: endomembrane system, integral to membrane; EXPRESSED IN: 22 plant structures; EXPRESSED DURING: 11 growth stages; CONTAINS InterPro DOMAIN/s: Cytochro…
Chr6	26404460	id6014640	5.45e-10	Den3TV	26562142	26565302	157682	LOC_Os06g44040	DOMON domain containing protein, expressed	AT5G54830	-	DOMON domain-containing protein / dopamine beta-monooxygenase N-terminal domain-containing protein	DOMON domain-containing protein / dopamine beta-monooxygenase N-terminal domain-containing protein; FUNCTIONS IN: dopamine beta-monooxygenase activity, monooxygenase activity; INVOLVED IN: histidine catabolic process, metabolic process; LOCATED IN: endomembrane system, integral to membrane; EXPRESSED IN: 22 plant structures; EXPRESSED DURING: 11 growth stages; CONTAINS InterPro DOMAIN/s: Cytochro…
Chr6	26403815	id6014636	5.45e-10	Den3TV	26568419	26571461	164604	LOC_Os06g44050	methyladenine glycosylase, putative, expressed	AT5G57970	-	DNA glycosylase superfamily protein	DNA glycosylase superfamily protein; FUNCTIONS IN: DNA-3-methyladenine glycosylase I activity, catalytic activity; INVOLVED IN: DNA repair, base-excision repair; EXPRESSED IN: 10 plant structures; EXPRESSED DURING: 6 growth stages; CONTAINS InterPro DOMAIN/s: DNA glycosylase (InterPro:IPR011257), Methyladenine glycosylase (InterPro:IPR005019); BEST Arabidopsis thaliana protein match is: DNA glyco…
Chr6	26404460	id6014640	5.45e-10	Den3TV	26568419	26571461	163959	LOC_Os06g44050	methyladenine glycosylase, putative, expressed	AT5G57970	-	DNA glycosylase superfamily protein	DNA glycosylase superfamily protein; FUNCTIONS IN: DNA-3-methyladenine glycosylase I activity, catalytic activity; INVOLVED IN: DNA repair, base-excision repair; EXPRESSED IN: 10 plant structures; EXPRESSED DURING: 6 growth stages; CONTAINS InterPro DOMAIN/s: DNA glycosylase (InterPro:IPR011257), Methyladenine glycosylase (InterPro:IPR005019); BEST Arabidopsis thaliana protein match is: DNA glyco…
Chr6	26403815	id6014636	5.45e-10	Den3TV	26574128	26578687	170313	LOC_Os06g44060	phospholipase D. Active site motif family protein, expressed	-	-	-
Chr6	26404460	id6014640	5.45e-10	Den3TV	26574128	26578687	169668	LOC_Os06g44060	phospholipase D. Active site motif family protein, expressed	-	-	-
Chr6	26403815	id6014636	5.45e-10	Den3TV	26580705	26582751	176890	LOC_Os06g44070	retrotransposon protein, putative, unclassified, expressed	-	-	-
Chr6	26404460	id6014640	5.45e-10	Den3TV	26580705	26582751	176245	LOC_Os06g44070	retrotransposon protein, putative, unclassified, expressed	-	-	-
Chr6	26403815	id6014636	5.45e-10	Den3TV	26584563	26587135	180748	LOC_Os06g44080	ubiquitin family protein, putative, expressed	AT1G31340	ATRUB1,NEDD8,RUB1	related to ubiquitin 1	Encodes a ubiquitin-related protein that is conjugated to target proteins by neddylation. It has been shown to be conjugated to the cullin AtCUL1. The RUB-conjugation pathway has been implicated in in auxin response.
Chr6	26404460	id6014640	5.45e-10	Den3TV	26584563	26587135	180103	LOC_Os06g44080	ubiquitin family protein, putative, expressed	AT1G31340	ATRUB1,NEDD8,RUB1	related to ubiquitin 1	Encodes a ubiquitin-related protein that is conjugated to target proteins by neddylation. It has been shown to be conjugated to the cullin AtCUL1. The RUB-conjugation pathway has been implicated in in auxin response.
Chr6	26403815	id6014636	5.45e-10	Den3TV	26588785	26589682	184970	LOC_Os06g44090	expressed protein	-	-	-
Chr6	26404460	id6014640	5.45e-10	Den3TV	26588785	26589682	184325	LOC_Os06g44090	expressed protein	-	-	-
Chr6	26403815	id6014636	5.45e-10	Den3TV	26590908	26592467	187093	LOC_Os06g44100	HLS, putative, expressed	AT2G23060	-	Acyl-CoA N-acyltransferases (NAT) superfamily protein	Acyl-CoA N-acyltransferases (NAT) superfamily protein; FUNCTIONS IN: N-acetyltransferase activity; INVOLVED IN: metabolic process; LOCATED IN: cellular_component unknown; EXPRESSED IN: embryo, leaf whorl, flower, pedicel, seed; EXPRESSED DURING: 4 anthesis, F mature embryo stage, petal differentiation and expansion stage, E expanded cotyledon stage, D bilateral stage; CONTAINS InterPro DOMAIN/s: …
Chr6	26404460	id6014640	5.45e-10	Den3TV	26590908	26592467	186448	LOC_Os06g44100	HLS, putative, expressed	AT2G23060	-	Acyl-CoA N-acyltransferases (NAT) superfamily protein	Acyl-CoA N-acyltransferases (NAT) superfamily protein; FUNCTIONS IN: N-acetyltransferase activity; INVOLVED IN: metabolic process; LOCATED IN: cellular_component unknown; EXPRESSED IN: embryo, leaf whorl, flower, pedicel, seed; EXPRESSED DURING: 4 anthesis, F mature embryo stage, petal differentiation and expansion stage, E expanded cotyledon stage, D bilateral stage; CONTAINS InterPro DOMAIN/s: …
Chr6	26403815	id6014636	5.45e-10	Den3TV	26594256	26595141	190441	LOC_Os06g44110
Chr6	26404460	id6014640	5.45e-10	Den3TV	26594256	26595141	189796	LOC_Os06g44110
Chr6	26456672	id6014694	1.05e-09	Den3TV	26253122	26258284	-203550	LOC_Os06g43640	Ser/Thr protein phosphatase family protein, putative, expressed	AT5G34850	ATPAP26,PAP26	purple acid phosphatase 26	Encodes a dual-targeted purple acid phosphatase isozyme AtPAP26. Involved in phosphate metabolism.
Chr6	26457400	id6014698	1.05e-09	Den3TV	26253122	26258284	-204278	LOC_Os06g43640	Ser/Thr protein phosphatase family protein, putative, expressed	AT5G34850	ATPAP26,PAP26	purple acid phosphatase 26	Encodes a dual-targeted purple acid phosphatase isozyme AtPAP26. Involved in phosphate metabolism.
Chr6	26456672	id6014694	1.05e-09	Den3TV	26262106	26265856	-194566	LOC_Os06g43650	secreted salivary protein, putative, expressed	AT2G25310	-	Protein of unknown function (DUF2012)	FUNCTIONS IN: carbohydrate binding; INVOLVED IN: biological_process unknown; LOCATED IN: endomembrane system; EXPRESSED IN: 22 plant structures; EXPRESSED DURING: 13 growth stages; CONTAINS InterPro DOMAIN/s: Carbohydrate-binding-like fold (InterPro:IPR013784), Protein of unknown function DUF2012 (InterPro:IPR019008); BEST Arabidopsis thaliana protein match is: Protein of unknown function (DUF201…
Chr6	26457400	id6014698	1.05e-09	Den3TV	26262106	26265856	-195294	LOC_Os06g43650	secreted salivary protein, putative, expressed	AT2G25310	-	Protein of unknown function (DUF2012)	FUNCTIONS IN: carbohydrate binding; INVOLVED IN: biological_process unknown; LOCATED IN: endomembrane system; EXPRESSED IN: 22 plant structures; EXPRESSED DURING: 13 growth stages; CONTAINS InterPro DOMAIN/s: Carbohydrate-binding-like fold (InterPro:IPR013784), Protein of unknown function DUF2012 (InterPro:IPR019008); BEST Arabidopsis thaliana protein match is: Protein of unknown function (DUF201…
Chr6	26456672	id6014694	1.05e-09	Den3TV	26271900	26277669	-184772	LOC_Os06g43660	inorganic H+ pyrophosphatase, putative, expressed	AT1G15690	ATAVP3,AtVHP1;1,AVP-3,AVP1	Inorganic H pyrophosphatase family protein	Encodes a H(+)-translocating (pyrophosphate-energized) inorganic pyrophosphatase (H(+)-PPase; EC 3.6.1.1) located in the vacuolar membrane. Expression is found in all tissues examined, including meristems and floral organ primordium. Expression is particularly enhanced in pollen, and is repressed by light. Over expression and loss of function phenotypes suggest AVP1 is involved in regulation of a…
Chr6	26457400	id6014698	1.05e-09	Den3TV	26271900	26277669	-185500	LOC_Os06g43660	inorganic H+ pyrophosphatase, putative, expressed	AT1G15690	ATAVP3,AtVHP1;1,AVP-3,AVP1	Inorganic H pyrophosphatase family protein	Encodes a H(+)-translocating (pyrophosphate-energized) inorganic pyrophosphatase (H(+)-PPase; EC 3.6.1.1) located in the vacuolar membrane. Expression is found in all tissues examined, including meristems and floral organ primordium. Expression is particularly enhanced in pollen, and is repressed by light. Over expression and loss of function phenotypes suggest AVP1 is involved in regulation of a…
Chr6	26456672	id6014694	1.05e-09	Den3TV	26278807	26291348	-177865	LOC_Os06g43670	Leucine Rich Repeat family protein, expressed	AT3G14460	-	LRR and NB-ARC domains-containing disease resistance protein	LRR and NB-ARC domains-containing disease resistance protein; FUNCTIONS IN: ATP binding; INVOLVED IN: apoptosis, defense response; CONTAINS InterPro DOMAIN/s: NB-ARC (InterPro:IPR002182), Leucine-rich repeat (InterPro:IPR001611), Disease resistance protein (InterPro:IPR000767); BEST Arabidopsis thaliana protein match is: NB-ARC domain-containing disease resistance protein (TAIR:AT3G14470.1); Has …
Chr6	26457400	id6014698	1.05e-09	Den3TV	26278807	26291348	-178593	LOC_Os06g43670	Leucine Rich Repeat family protein, expressed	AT3G14460	-	LRR and NB-ARC domains-containing disease resistance protein	LRR and NB-ARC domains-containing disease resistance protein; FUNCTIONS IN: ATP binding; INVOLVED IN: apoptosis, defense response; CONTAINS InterPro DOMAIN/s: NB-ARC (InterPro:IPR002182), Leucine-rich repeat (InterPro:IPR001611), Disease resistance protein (InterPro:IPR000767); BEST Arabidopsis thaliana protein match is: NB-ARC domain-containing disease resistance protein (TAIR:AT3G14470.1); Has …
Chr6	26456672	id6014694	1.05e-09	Den3TV	26295682	26302263	-160990	LOC_Os06g43680	palmitoyltransferase TIP1, putative, expressed	AT5G20350	TIP1	Ankyrin repeat family protein with DHHC zinc finger domain	Encodes a protein containing ankyrin and DHHC-CRD domain. Acts to restrict the size of the swelling that forms at the beginning of root hair cell growth, possibly by a mechanism that requires RHD1. Mutant displays defects in both root hair and pollen tube growth.
Chr6	26457400	id6014698	1.05e-09	Den3TV	26295682	26302263	-161718	LOC_Os06g43680	palmitoyltransferase TIP1, putative, expressed	AT5G20350	TIP1	Ankyrin repeat family protein with DHHC zinc finger domain	Encodes a protein containing ankyrin and DHHC-CRD domain. Acts to restrict the size of the swelling that forms at the beginning of root hair cell growth, possibly by a mechanism that requires RHD1. Mutant displays defects in both root hair and pollen tube growth.
Chr6	26456672	id6014694	1.05e-09	Den3TV	26302840	26311415	-153832	LOC_Os06g43690	WD repeat-containing protein, putative, expressed	AT4G04940	-	transducin family protein / WD-40 repeat family protein	transducin family protein / WD-40 repeat family protein; FUNCTIONS IN: nucleotide binding; INVOLVED IN: rRNA processing; LOCATED IN: CUL4 RING ubiquitin ligase complex; EXPRESSED IN: 20 plant structures; EXPRESSED DURING: 11 growth stages; CONTAINS InterPro DOMAIN/s: WD40 repeat 2 (InterPro:IPR019782), WD40 repeat, conserved site (InterPro:IPR019775), WD40 repeat (InterPro:IPR001680), WD40 repeat…
Chr6	26457400	id6014698	1.05e-09	Den3TV	26302840	26311415	-154560	LOC_Os06g43690	WD repeat-containing protein, putative, expressed	AT4G04940	-	transducin family protein / WD-40 repeat family protein	transducin family protein / WD-40 repeat family protein; FUNCTIONS IN: nucleotide binding; INVOLVED IN: rRNA processing; LOCATED IN: CUL4 RING ubiquitin ligase complex; EXPRESSED IN: 20 plant structures; EXPRESSED DURING: 11 growth stages; CONTAINS InterPro DOMAIN/s: WD40 repeat 2 (InterPro:IPR019782), WD40 repeat, conserved site (InterPro:IPR019775), WD40 repeat (InterPro:IPR001680), WD40 repeat…
Chr6	26456672	id6014694	1.05e-09	Den3TV	26311605	26314066	-145067	LOC_Os06g43700	transmembrane amino acid transporter protein, putative, expressed	AT1G80510	-	Transmembrane amino acid transporter family protein	Encodes a close relative of the amino acid transporter ANT1 (AT3G11900).
Chr6	26457400	id6014698	1.05e-09	Den3TV	26311605	26314066	-145795	LOC_Os06g43700	transmembrane amino acid transporter protein, putative, expressed	AT1G80510	-	Transmembrane amino acid transporter family protein	Encodes a close relative of the amino acid transporter ANT1 (AT3G11900).
Chr6	26456672	id6014694	1.05e-09	Den3TV	26315045	26317959	-141627	LOC_Os06g43710	glucosidase II beta subunit-like domain containing protein, expressed	AT5G35080	-	-	Encodes a protein involved in the endoplasmic reticulum-associated degradation of glycoproteins.
Chr6	26457400	id6014698	1.05e-09	Den3TV	26315045	26317959	-142355	LOC_Os06g43710	glucosidase II beta subunit-like domain containing protein, expressed	AT5G35080	-	-	Encodes a protein involved in the endoplasmic reticulum-associated degradation of glycoproteins.
Chr6	26456672	id6014694	1.05e-09	Den3TV	26318548	26319186	-138124	LOC_Os06g43720	expressed protein	-	-	-
Chr6	26457400	id6014698	1.05e-09	Den3TV	26318548	26319186	-138852	LOC_Os06g43720	expressed protein	-	-	-
Chr6	26456672	id6014694	1.05e-09	Den3TV	26320260	26320562	-136412	LOC_Os06g43730	expressed protein	-	-	-
Chr6	26457400	id6014698	1.05e-09	Den3TV	26320260	26320562	-137140	LOC_Os06g43730	expressed protein	-	-	-
Chr6	26456672	id6014694	1.05e-09	Den3TV	26321831	26323096	-134841	LOC_Os06g43740	OsFBX201 - F-box domain containing protein, expressed	AT3G49150	-	F-box/RNI-like superfamily protein	F-box/RNI-like superfamily protein; CONTAINS InterPro DOMAIN/s: F-box domain, cyclin-like (InterPro:IPR001810), F-box domain, Skp2-like (InterPro:IPR022364), FBD-like (InterPro:IPR006566); BEST Arabidopsis thaliana protein match is: RNI-like superfamily protein (TAIR:AT3G59240.1); Has 1918 Blast hits to 1865 proteins in 43 species: Archae - 0; Bacteria - 0; Metazoa - 29; Fungi - 4; Plants - 1883;…
Chr6	26457400	id6014698	1.05e-09	Den3TV	26321831	26323096	-135569	LOC_Os06g43740	OsFBX201 - F-box domain containing protein, expressed	AT3G49150	-	F-box/RNI-like superfamily protein	F-box/RNI-like superfamily protein; CONTAINS InterPro DOMAIN/s: F-box domain, cyclin-like (InterPro:IPR001810), F-box domain, Skp2-like (InterPro:IPR022364), FBD-like (InterPro:IPR006566); BEST Arabidopsis thaliana protein match is: RNI-like superfamily protein (TAIR:AT3G59240.1); Has 1918 Blast hits to 1865 proteins in 43 species: Archae - 0; Bacteria - 0; Metazoa - 29; Fungi - 4; Plants - 1883;…
Chr6	26456672	id6014694	1.05e-09	Den3TV	26325170	26328347	-131502	LOC_Os06g43750	expressed protein	AT4G32930	-	-	unknown protein; FUNCTIONS IN: molecular_function unknown; INVOLVED IN: biological_process unknown; LOCATED IN: cellular_component unknown; EXPRESSED IN: 22 plant structures; EXPRESSED DURING: 13 growth stages; CONTAINS InterPro DOMAIN/s: Protein of unknown function DUF866, eukaryotic (InterPro:IPR008584).
Chr6	26457400	id6014698	1.05e-09	Den3TV	26325170	26328347	-132230	LOC_Os06g43750	expressed protein	AT4G32930	-	-	unknown protein; FUNCTIONS IN: molecular_function unknown; INVOLVED IN: biological_process unknown; LOCATED IN: cellular_component unknown; EXPRESSED IN: 22 plant structures; EXPRESSED DURING: 13 growth stages; CONTAINS InterPro DOMAIN/s: Protein of unknown function DUF866, eukaryotic (InterPro:IPR008584).
Chr6	26456672	id6014694	1.05e-09	Den3TV	26331890	26344253	-124782	LOC_Os06g43760	tRNA synthetase class I, putative, expressed	AT4G10320	-	tRNA synthetase class I (I, L, M and V) family protein	tRNA synthetase class I (I, L, M and V) family protein; FUNCTIONS IN: isoleucine-tRNA ligase activity, nucleotide binding, aminoacyl-tRNA ligase activity, zinc ion binding, ATP binding; INVOLVED IN: response to cadmium ion, tRNA aminoacylation for protein translation; LOCATED IN: cytosol; EXPRESSED IN: male gametophyte, guard cell, epidermis, cultured cell, pollen tube; EXPRESSED DURING: L mature…
Chr6	26457400	id6014698	1.05e-09	Den3TV	26331890	26344253	-125510	LOC_Os06g43760	tRNA synthetase class I, putative, expressed	AT4G10320	-	tRNA synthetase class I (I, L, M and V) family protein	tRNA synthetase class I (I, L, M and V) family protein; FUNCTIONS IN: isoleucine-tRNA ligase activity, nucleotide binding, aminoacyl-tRNA ligase activity, zinc ion binding, ATP binding; INVOLVED IN: response to cadmium ion, tRNA aminoacylation for protein translation; LOCATED IN: cytosol; EXPRESSED IN: male gametophyte, guard cell, epidermis, cultured cell, pollen tube; EXPRESSED DURING: L mature…
Chr6	26456672	id6014694	1.05e-09	Den3TV	26345139	26346101	-111533	LOC_Os06g43770	expressed protein	AT1G15760	-	Sterile alpha motif (SAM) domain-containing protein	Sterile alpha motif (SAM) domain-containing protein; CONTAINS InterPro DOMAIN/s: Sterile alpha motif homology (InterPro:IPR010993), Sterile alpha motif, type 2 (InterPro:IPR011510); BEST Arabidopsis thaliana protein match is: Sterile alpha motif (SAM) domain-containing protein (TAIR:AT1G80520.1); Has 64 Blast hits to 64 proteins in 13 species: Archae - 0; Bacteria - 0; Metazoa - 0; Fungi - 0; Pla…
Chr6	26457400	id6014698	1.05e-09	Den3TV	26345139	26346101	-112261	LOC_Os06g43770	expressed protein	AT1G15760	-	Sterile alpha motif (SAM) domain-containing protein	Sterile alpha motif (SAM) domain-containing protein; CONTAINS InterPro DOMAIN/s: Sterile alpha motif homology (InterPro:IPR010993), Sterile alpha motif, type 2 (InterPro:IPR011510); BEST Arabidopsis thaliana protein match is: Sterile alpha motif (SAM) domain-containing protein (TAIR:AT1G80520.1); Has 64 Blast hits to 64 proteins in 13 species: Archae - 0; Bacteria - 0; Metazoa - 0; Fungi - 0; Pla…
Chr6	26456672	id6014694	1.05e-09	Den3TV	26354718	26358086	-101954	LOC_Os06g43780	expressed protein	AT2G12400	-	-	unknown protein; FUNCTIONS IN: molecular_function unknown; INVOLVED IN: biological_process unknown; LOCATED IN: endomembrane system; EXPRESSED IN: 25 plant structures; EXPRESSED DURING: 13 growth stages; BEST Arabidopsis thaliana protein match is: unknown protein (TAIR:AT2G25270.1); Has 177 Blast hits to 172 proteins in 23 species: Archae - 0; Bacteria - 2; Metazoa - 3; Fungi - 0; Plants - 164; V…
Chr6	26457400	id6014698	1.05e-09	Den3TV	26354718	26358086	-102682	LOC_Os06g43780	expressed protein	AT2G12400	-	-	unknown protein; FUNCTIONS IN: molecular_function unknown; INVOLVED IN: biological_process unknown; LOCATED IN: endomembrane system; EXPRESSED IN: 25 plant structures; EXPRESSED DURING: 13 growth stages; BEST Arabidopsis thaliana protein match is: unknown protein (TAIR:AT2G25270.1); Has 177 Blast hits to 172 proteins in 23 species: Archae - 0; Bacteria - 2; Metazoa - 3; Fungi - 0; Plants - 164; V…
Chr6	26456672	id6014694	1.05e-09	Den3TV	26359284	26373493	-97388	LOC_Os06g43790	transcription initiation factor TFIID subunit 1, putative, expressed	AT1G32750	GTD1,HAC13,HAF01,HAF1,TAF1	HAC13 protein (HAC13)	This gene is predicted to encode a histone acetyltransferase. Five lines with RNAi constructs directed against HAF1 grow normally and can produce root calli, but have defects in agrobacterium-mediated transformation.
Chr6	26457400	id6014698	1.05e-09	Den3TV	26359284	26373493	-98116	LOC_Os06g43790	transcription initiation factor TFIID subunit 1, putative, expressed	AT1G32750	GTD1,HAC13,HAF01,HAF1,TAF1	HAC13 protein (HAC13)	This gene is predicted to encode a histone acetyltransferase. Five lines with RNAi constructs directed against HAF1 grow normally and can produce root calli, but have defects in agrobacterium-mediated transformation.
Chr6	26456672	id6014694	1.05e-09	Den3TV	26374959	26378230	-81713	LOC_Os06g43800	methyltransferase domain containing protein, putative, expressed	AT2G41040	-	S-adenosyl-L-methionine-dependent methyltransferases superfamily protein	S-adenosyl-L-methionine-dependent methyltransferases superfamily protein; FUNCTIONS IN: methyltransferase activity; INVOLVED IN: response to karrikin; LOCATED IN: chloroplast, plastoglobule; EXPRESSED IN: 21 plant structures; EXPRESSED DURING: 12 growth stages; CONTAINS InterPro DOMAIN/s: Methyltransferase type 11 (InterPro:IPR013216); BEST Arabidopsis thaliana protein match is: S-adenosyl-L-meth…
Chr6	26457400	id6014698	1.05e-09	Den3TV	26374959	26378230	-82441	LOC_Os06g43800	methyltransferase domain containing protein, putative, expressed	AT2G41040	-	S-adenosyl-L-methionine-dependent methyltransferases superfamily protein	S-adenosyl-L-methionine-dependent methyltransferases superfamily protein; FUNCTIONS IN: methyltransferase activity; INVOLVED IN: response to karrikin; LOCATED IN: chloroplast, plastoglobule; EXPRESSED IN: 21 plant structures; EXPRESSED DURING: 12 growth stages; CONTAINS InterPro DOMAIN/s: Methyltransferase type 11 (InterPro:IPR013216); BEST Arabidopsis thaliana protein match is: S-adenosyl-L-meth…
Chr6	26456672	id6014694	1.05e-09	Den3TV	26383997	26384662	-72675	LOC_Os06g43810	expressed protein	AT5G35090	-	-	unknown protein; Has 1807 Blast hits to 1807 proteins in 277 species: Archae - 0; Bacteria - 0; Metazoa - 736; Fungi - 347; Plants - 385; Viruses - 0; Other Eukaryotes - 339 (source: NCBI BLink).
Chr6	26457400	id6014698	1.05e-09	Den3TV	26383997	26384662	-73403	LOC_Os06g43810	expressed protein	AT5G35090	-	-	unknown protein; Has 1807 Blast hits to 1807 proteins in 277 species: Archae - 0; Bacteria - 0; Metazoa - 736; Fungi - 347; Plants - 385; Viruses - 0; Other Eukaryotes - 339 (source: NCBI BLink).
Chr6	26456672	id6014694	1.05e-09	Den3TV	26387053	26390622	-69619	LOC_Os06g43820	expressed protein	-	-	-
Chr6	26457400	id6014698	1.05e-09	Den3TV	26387053	26390622	-70347	LOC_Os06g43820	expressed protein	-	-	-
Chr6	26456672	id6014694	1.05e-09	Den3TV	26392281	26392499	-64391	LOC_Os06g43830	retrotransposon protein, putative, Ty3-gypsy subclass	-	-	-
Chr6	26457400	id6014698	1.05e-09	Den3TV	26392281	26392499	-65119	LOC_Os06g43830	retrotransposon protein, putative, Ty3-gypsy subclass	-	-	-
Chr6	26456672	id6014694	1.05e-09	Den3TV	26398279	26404234	-58393	LOC_Os06g43840	protein kinase domain containing protein, expressed	AT3G46920	-	Protein kinase superfamily protein with octicosapeptide/Phox/Bem1p domain	Protein kinase superfamily protein with octicosapeptide/Phox/Bem1p domain; FUNCTIONS IN: protein serine/threonine/tyrosine kinase activity, protein kinase activity; INVOLVED IN: protein amino acid phosphorylation; LOCATED IN: chloroplast; EXPRESSED IN: 21 plant structures; EXPRESSED DURING: 10 growth stages; CONTAINS InterPro DOMAIN/s: Octicosapeptide/Phox/Bem1p (InterPro:IPR000270), Protein kina…
Chr6	26457400	id6014698	1.05e-09	Den3TV	26398279	26404234	-59121	LOC_Os06g43840	protein kinase domain containing protein, expressed	AT3G46920	-	Protein kinase superfamily protein with octicosapeptide/Phox/Bem1p domain	Protein kinase superfamily protein with octicosapeptide/Phox/Bem1p domain; FUNCTIONS IN: protein serine/threonine/tyrosine kinase activity, protein kinase activity; INVOLVED IN: protein amino acid phosphorylation; LOCATED IN: chloroplast; EXPRESSED IN: 21 plant structures; EXPRESSED DURING: 10 growth stages; CONTAINS InterPro DOMAIN/s: Octicosapeptide/Phox/Bem1p (InterPro:IPR000270), Protein kina…
Chr6	26456672	id6014694	1.05e-09	Den3TV	26407090	26409940	-49582	LOC_Os06g43850	ATP synthase F1, delta subunit family protein, putative, expressed	AT5G13450	ATP5	delta subunit of Mt ATP synthase	delta subunit of Mt ATP synthase (ATP5); FUNCTIONS IN: hydrogen ion transporting ATP synthase activity, rotational mechanism, cobalt ion binding, zinc ion binding; INVOLVED IN: ATP synthesis coupled proton transport; LOCATED IN: mitochondrion, chloroplast, plasma membrane, membrane, mitochondrial proton-transporting ATP synthase complex, catalytic core F(1); EXPRESSED IN: 27 plant structures; EXP…
Chr6	26457400	id6014698	1.05e-09	Den3TV	26407090	26409940	-50310	LOC_Os06g43850	ATP synthase F1, delta subunit family protein, putative, expressed	AT5G13450	ATP5	delta subunit of Mt ATP synthase	delta subunit of Mt ATP synthase (ATP5); FUNCTIONS IN: hydrogen ion transporting ATP synthase activity, rotational mechanism, cobalt ion binding, zinc ion binding; INVOLVED IN: ATP synthesis coupled proton transport; LOCATED IN: mitochondrion, chloroplast, plasma membrane, membrane, mitochondrial proton-transporting ATP synthase complex, catalytic core F(1); EXPRESSED IN: 27 plant structures; EXP…
Chr6	26456672	id6014694	1.05e-09	Den3TV	26410491	26413838	-46181	LOC_Os06g43860	homeobox protein knotted-1, putative, expressed	AT5G25220	KNAT3	KNOTTED1-like homeobox gene 3	A member of class II knotted1-like homeobox gene family (together with KNAT4 and KNAT5). Expressed in: hypocotyl-root boundary, anther-filament junction in flowers, ovule-funiculus and peduncle-silique boundaries, petioles and root. Light-regulated expression with differential response to red/far-red light. KNAT3 promoter activity showed cell-type specific pattern along longitudinal root axis, re…
Chr6	26457400	id6014698	1.05e-09	Den3TV	26410491	26413838	-46909	LOC_Os06g43860	homeobox protein knotted-1, putative, expressed	AT5G25220	KNAT3	KNOTTED1-like homeobox gene 3	A member of class II knotted1-like homeobox gene family (together with KNAT4 and KNAT5). Expressed in: hypocotyl-root boundary, anther-filament junction in flowers, ovule-funiculus and peduncle-silique boundaries, petioles and root. Light-regulated expression with differential response to red/far-red light. KNAT3 promoter activity showed cell-type specific pattern along longitudinal root axis, re…
Chr6	26456672	id6014694	1.05e-09	Den3TV	26420515	26426833	-36157	LOC_Os06g43870	expressed protein	AT4G36730	GBF1	G-box binding factor 1	member of a gene family encoding basic leucine zipper proteins (GBFs) which bind the G-box
Chr6	26457400	id6014698	1.05e-09	Den3TV	26420515	26426833	-36885	LOC_Os06g43870	expressed protein	AT4G36730	GBF1	G-box binding factor 1	member of a gene family encoding basic leucine zipper proteins (GBFs) which bind the G-box
Chr6	26456672	id6014694	1.05e-09	Den3TV	26431949	26433297	-24723	LOC_Os06g43875	retrotransposon protein, putative, unclassified, expressed	-	-	-
Chr6	26457400	id6014698	1.05e-09	Den3TV	26431949	26433297	-25451	LOC_Os06g43875	retrotransposon protein, putative, unclassified, expressed	-	-	-
Chr6	26456672	id6014694	1.05e-09	Den3TV	26434264	26438320	-22408	LOC_Os06g43880	prenyltransferase, putative, expressed	AT2G18950	ATHPT,HPT1,TPT1,VTE2	homogentisate phytyltransferase 1	Encodes homogentisate phytyltransferase involved in tocopherol biosynthesis. Has impact on seed longevity and plays a role in the adaptation to low temperature stress, notably phloem loading.
Chr6	26457400	id6014698	1.05e-09	Den3TV	26434264	26438320	-23136	LOC_Os06g43880	prenyltransferase, putative, expressed	AT2G18950	ATHPT,HPT1,TPT1,VTE2	homogentisate phytyltransferase 1	Encodes homogentisate phytyltransferase involved in tocopherol biosynthesis. Has impact on seed longevity and plays a role in the adaptation to low temperature stress, notably phloem loading.
Chr6	26456672	id6014694	1.05e-09	Den3TV	26439416	26440928	-17256	LOC_Os06g43890	expressed protein	-	-	-
Chr6	26457400	id6014698	1.05e-09	Den3TV	26439416	26440928	-17984	LOC_Os06g43890	expressed protein	-	-	-
Chr6	26456672	id6014694	1.05e-09	Den3TV	26441598	26443901	-15074	LOC_Os06g43900	ribosomal protein L35, putative, expressed	AT2G24090	-	Ribosomal protein L35	Ribosomal protein L35; FUNCTIONS IN: structural constituent of ribosome; INVOLVED IN: translation; LOCATED IN: ribosome, chloroplast; EXPRESSED IN: 22 plant structures; EXPRESSED DURING: 13 growth stages; CONTAINS InterPro DOMAIN/s: Ribosomal protein L35, conserved site (InterPro:IPR018265), Ribosomal protein L35, non-mitochondrial (InterPro:IPR001706), Ribosomal protein L35 (InterPro:IPR021137);…
Chr6	26457400	id6014698	1.05e-09	Den3TV	26441598	26443901	-15802	LOC_Os06g43900	ribosomal protein L35, putative, expressed	AT2G24090	-	Ribosomal protein L35	Ribosomal protein L35; FUNCTIONS IN: structural constituent of ribosome; INVOLVED IN: translation; LOCATED IN: ribosome, chloroplast; EXPRESSED IN: 22 plant structures; EXPRESSED DURING: 13 growth stages; CONTAINS InterPro DOMAIN/s: Ribosomal protein L35, conserved site (InterPro:IPR018265), Ribosomal protein L35, non-mitochondrial (InterPro:IPR001706), Ribosomal protein L35 (InterPro:IPR021137);…
Chr6	26456672	id6014694	1.05e-09	Den3TV	26449764	26453699	-6908	LOC_Os06g43910	two-component response regulator, putative, expressed	AT2G25180	ARR12,RR12	response regulator 12	Encodes an Arabidopsis response regulator (ARR) protein that acts in concert with other type-B ARRs in the cytokinin signaling pathway.
Chr6	26457400	id6014698	1.05e-09	Den3TV	26449764	26453699	-7636	LOC_Os06g43910	two-component response regulator, putative, expressed	AT2G25180	ARR12,RR12	response regulator 12	Encodes an Arabidopsis response regulator (ARR) protein that acts in concert with other type-B ARRs in the cytokinin signaling pathway.
Chr6	26456672	id6014694	1.05e-09	Den3TV	26454049	26454964	-2623	LOC_Os06g43920	hypothetical protein	-	-	-
Chr6	26457400	id6014698	1.05e-09	Den3TV	26454049	26454964	-3351	LOC_Os06g43920	hypothetical protein	-	-	-
Chr6	26456672	id6014694	1.05e-09	Den3TV	26455230	26460809	-1442	LOC_Os06g43930	OsProCP2 - Putative Lysosomal Pro-x Carboxypeptidase homologue, expressed	AT2G24280	-	alpha/beta-Hydrolases superfamily protein	alpha/beta-Hydrolases superfamily protein; FUNCTIONS IN: serine-type peptidase activity, serine-type carboxypeptidase activity; INVOLVED IN: proteolysis; LOCATED IN: endomembrane system, lysosome; EXPRESSED IN: 22 plant structures; EXPRESSED DURING: 13 growth stages; CONTAINS InterPro DOMAIN/s: Peptidase S28 (InterPro:IPR008758); BEST Arabidopsis thaliana protein match is: Serine carboxypeptidase…
Chr6	26457400	id6014698	1.05e-09	Den3TV	26455230	26460809	-2170	LOC_Os06g43930	OsProCP2 - Putative Lysosomal Pro-x Carboxypeptidase homologue, expressed	AT2G24280	-	alpha/beta-Hydrolases superfamily protein	alpha/beta-Hydrolases superfamily protein; FUNCTIONS IN: serine-type peptidase activity, serine-type carboxypeptidase activity; INVOLVED IN: proteolysis; LOCATED IN: endomembrane system, lysosome; EXPRESSED IN: 22 plant structures; EXPRESSED DURING: 13 growth stages; CONTAINS InterPro DOMAIN/s: Peptidase S28 (InterPro:IPR008758); BEST Arabidopsis thaliana protein match is: Serine carboxypeptidase…
Chr6	26456672	id6014694	1.05e-09	Den3TV	26470722	26472970	14050	LOC_Os06g43940	expressed protein	-	-	-
Chr6	26457400	id6014698	1.05e-09	Den3TV	26470722	26472970	13322	LOC_Os06g43940	expressed protein	-	-	-
Chr6	26456672	id6014694	1.05e-09	Den3TV	26477482	26478274	20810	LOC_Os06g43950	expressed protein	-	-	-
Chr6	26457400	id6014698	1.05e-09	Den3TV	26477482	26478274	20082	LOC_Os06g43950	expressed protein	-	-	-
Chr6	26456672	id6014694	1.05e-09	Den3TV	26481248	26482813	24576	LOC_Os06g43960	expressed protein	-	-	-
Chr6	26457400	id6014698	1.05e-09	Den3TV	26481248	26482813	23848	LOC_Os06g43960	expressed protein	-	-	-
Chr6	26456672	id6014694	1.05e-09	Den3TV	26488450	26488888	31778	LOC_Os06g43970	expressed protein	-	-	-
Chr6	26457400	id6014698	1.05e-09	Den3TV	26488450	26488888	31050	LOC_Os06g43970	expressed protein	-	-	-
Chr6	26456672	id6014694	1.05e-09	Den3TV	26489445	26492077	32773	LOC_Os06g43980	expressed protein	-	-	-
Chr6	26457400	id6014698	1.05e-09	Den3TV	26489445	26492077	32045	LOC_Os06g43980	expressed protein	-	-	-
Chr6	26456672	id6014694	1.05e-09	Den3TV	26495539	26497431	38867	LOC_Os06g43990	expressed protein	AT4G31805	-	WRKY family transcription factor	WRKY family transcription factor; BEST Arabidopsis thaliana protein match is: myosin heavy chain-related (TAIR:AT5G10890.1); Has 30201 Blast hits to 17322 proteins in 780 species: Archae - 12; Bacteria - 1396; Metazoa - 17338; Fungi - 3422; Plants - 5037; Viruses - 0; Other Eukaryotes - 2996 (source: NCBI BLink).
Chr6	26457400	id6014698	1.05e-09	Den3TV	26495539	26497431	38139	LOC_Os06g43990	expressed protein	AT4G31805	-	WRKY family transcription factor	WRKY family transcription factor; BEST Arabidopsis thaliana protein match is: myosin heavy chain-related (TAIR:AT5G10890.1); Has 30201 Blast hits to 17322 proteins in 780 species: Archae - 12; Bacteria - 1396; Metazoa - 17338; Fungi - 3422; Plants - 5037; Viruses - 0; Other Eukaryotes - 2996 (source: NCBI BLink).
Chr6	26456672	id6014694	1.05e-09	Den3TV	26499618	26500169	42946	LOC_Os06g44000	expressed protein	-	-	-
Chr6	26457400	id6014698	1.05e-09	Den3TV	26499618	26500169	42218	LOC_Os06g44000	expressed protein	-	-	-
Chr6	26456672	id6014694	1.05e-09	Den3TV	26508922	26510702	52250	LOC_Os06g44010	WRKY28, expressed	AT1G80840	ATWRKY40,WRKY40	WRKY DNA-binding protein 40	Pathogen-induced transcription factor. Binds W-box sequences in vitro. Forms protein complexes with itself and with WRKY40 and WRKY60. Coexpression with WRKY18 or WRKY60 made plants more susceptible to both P. syringae and B. cinerea. WRKY18, WRKY40, and WRKY60 have partially redundant roles in response to the hemibiotrophic bacterial pathogen Pseudomonas syringae and the necrotrophic fungal path…
Chr6	26457400	id6014698	1.05e-09	Den3TV	26508922	26510702	51522	LOC_Os06g44010	WRKY28, expressed	AT1G80840	ATWRKY40,WRKY40	WRKY DNA-binding protein 40	Pathogen-induced transcription factor. Binds W-box sequences in vitro. Forms protein complexes with itself and with WRKY40 and WRKY60. Coexpression with WRKY18 or WRKY60 made plants more susceptible to both P. syringae and B. cinerea. WRKY18, WRKY40, and WRKY60 have partially redundant roles in response to the hemibiotrophic bacterial pathogen Pseudomonas syringae and the necrotrophic fungal path…
Chr6	26456672	id6014694	1.05e-09	Den3TV	26514060	26515821	57388	LOC_Os06g44020	expressed protein	-	-	-
Chr6	26457400	id6014698	1.05e-09	Den3TV	26514060	26515821	56660	LOC_Os06g44020	expressed protein	-	-	-
Chr6	26456672	id6014694	1.05e-09	Den3TV	26528301	26537144	71629	LOC_Os06g44030	WD domain, G-beta repeat domain containing protein, expressed	AT5G25150	TAF5	TBP-associated factor 5	Encodes a putative TATA-binding-protein associated factor TAF5. TAFs are subunits of the general transcription factor IID (TFIID).
Chr6	26457400	id6014698	1.05e-09	Den3TV	26528301	26537144	70901	LOC_Os06g44030	WD domain, G-beta repeat domain containing protein, expressed	AT5G25150	TAF5	TBP-associated factor 5	Encodes a putative TATA-binding-protein associated factor TAF5. TAFs are subunits of the general transcription factor IID (TFIID).
Chr6	26456672	id6014694	1.05e-09	Den3TV	26553540	26560229	96868	LOC_Os06g44034	expressed protein	-	-	-
Chr6	26457400	id6014698	1.05e-09	Den3TV	26553540	26560229	96140	LOC_Os06g44034	expressed protein	-	-	-
Chr6	26456672	id6014694	1.05e-09	Den3TV	26562142	26565302	105470	LOC_Os06g44040	DOMON domain containing protein, expressed	AT5G54830	-	DOMON domain-containing protein / dopamine beta-monooxygenase N-terminal domain-containing protein	DOMON domain-containing protein / dopamine beta-monooxygenase N-terminal domain-containing protein; FUNCTIONS IN: dopamine beta-monooxygenase activity, monooxygenase activity; INVOLVED IN: histidine catabolic process, metabolic process; LOCATED IN: endomembrane system, integral to membrane; EXPRESSED IN: 22 plant structures; EXPRESSED DURING: 11 growth stages; CONTAINS InterPro DOMAIN/s: Cytochro…
Chr6	26457400	id6014698	1.05e-09	Den3TV	26562142	26565302	104742	LOC_Os06g44040	DOMON domain containing protein, expressed	AT5G54830	-	DOMON domain-containing protein / dopamine beta-monooxygenase N-terminal domain-containing protein	DOMON domain-containing protein / dopamine beta-monooxygenase N-terminal domain-containing protein; FUNCTIONS IN: dopamine beta-monooxygenase activity, monooxygenase activity; INVOLVED IN: histidine catabolic process, metabolic process; LOCATED IN: endomembrane system, integral to membrane; EXPRESSED IN: 22 plant structures; EXPRESSED DURING: 11 growth stages; CONTAINS InterPro DOMAIN/s: Cytochro…
Chr6	26456672	id6014694	1.05e-09	Den3TV	26568419	26571461	111747	LOC_Os06g44050	methyladenine glycosylase, putative, expressed	AT5G57970	-	DNA glycosylase superfamily protein	DNA glycosylase superfamily protein; FUNCTIONS IN: DNA-3-methyladenine glycosylase I activity, catalytic activity; INVOLVED IN: DNA repair, base-excision repair; EXPRESSED IN: 10 plant structures; EXPRESSED DURING: 6 growth stages; CONTAINS InterPro DOMAIN/s: DNA glycosylase (InterPro:IPR011257), Methyladenine glycosylase (InterPro:IPR005019); BEST Arabidopsis thaliana protein match is: DNA glyco…
Chr6	26457400	id6014698	1.05e-09	Den3TV	26568419	26571461	111019	LOC_Os06g44050	methyladenine glycosylase, putative, expressed	AT5G57970	-	DNA glycosylase superfamily protein	DNA glycosylase superfamily protein; FUNCTIONS IN: DNA-3-methyladenine glycosylase I activity, catalytic activity; INVOLVED IN: DNA repair, base-excision repair; EXPRESSED IN: 10 plant structures; EXPRESSED DURING: 6 growth stages; CONTAINS InterPro DOMAIN/s: DNA glycosylase (InterPro:IPR011257), Methyladenine glycosylase (InterPro:IPR005019); BEST Arabidopsis thaliana protein match is: DNA glyco…
Chr6	26456672	id6014694	1.05e-09	Den3TV	26574128	26578687	117456	LOC_Os06g44060	phospholipase D. Active site motif family protein, expressed	-	-	-
Chr6	26457400	id6014698	1.05e-09	Den3TV	26574128	26578687	116728	LOC_Os06g44060	phospholipase D. Active site motif family protein, expressed	-	-	-
Chr6	26456672	id6014694	1.05e-09	Den3TV	26580705	26582751	124033	LOC_Os06g44070	retrotransposon protein, putative, unclassified, expressed	-	-	-
Chr6	26457400	id6014698	1.05e-09	Den3TV	26580705	26582751	123305	LOC_Os06g44070	retrotransposon protein, putative, unclassified, expressed	-	-	-
Chr6	26456672	id6014694	1.05e-09	Den3TV	26584563	26587135	127891	LOC_Os06g44080	ubiquitin family protein, putative, expressed	AT1G31340	ATRUB1,NEDD8,RUB1	related to ubiquitin 1	Encodes a ubiquitin-related protein that is conjugated to target proteins by neddylation. It has been shown to be conjugated to the cullin AtCUL1. The RUB-conjugation pathway has been implicated in in auxin response.
Chr6	26457400	id6014698	1.05e-09	Den3TV	26584563	26587135	127163	LOC_Os06g44080	ubiquitin family protein, putative, expressed	AT1G31340	ATRUB1,NEDD8,RUB1	related to ubiquitin 1	Encodes a ubiquitin-related protein that is conjugated to target proteins by neddylation. It has been shown to be conjugated to the cullin AtCUL1. The RUB-conjugation pathway has been implicated in in auxin response.
Chr6	26456672	id6014694	1.05e-09	Den3TV	26588785	26589682	132113	LOC_Os06g44090	expressed protein	-	-	-
Chr6	26457400	id6014698	1.05e-09	Den3TV	26588785	26589682	131385	LOC_Os06g44090	expressed protein	-	-	-
Chr6	26456672	id6014694	1.05e-09	Den3TV	26590908	26592467	134236	LOC_Os06g44100	HLS, putative, expressed	AT2G23060	-	Acyl-CoA N-acyltransferases (NAT) superfamily protein	Acyl-CoA N-acyltransferases (NAT) superfamily protein; FUNCTIONS IN: N-acetyltransferase activity; INVOLVED IN: metabolic process; LOCATED IN: cellular_component unknown; EXPRESSED IN: embryo, leaf whorl, flower, pedicel, seed; EXPRESSED DURING: 4 anthesis, F mature embryo stage, petal differentiation and expansion stage, E expanded cotyledon stage, D bilateral stage; CONTAINS InterPro DOMAIN/s: …
Chr6	26457400	id6014698	1.05e-09	Den3TV	26590908	26592467	133508	LOC_Os06g44100	HLS, putative, expressed	AT2G23060	-	Acyl-CoA N-acyltransferases (NAT) superfamily protein	Acyl-CoA N-acyltransferases (NAT) superfamily protein; FUNCTIONS IN: N-acetyltransferase activity; INVOLVED IN: metabolic process; LOCATED IN: cellular_component unknown; EXPRESSED IN: embryo, leaf whorl, flower, pedicel, seed; EXPRESSED DURING: 4 anthesis, F mature embryo stage, petal differentiation and expansion stage, E expanded cotyledon stage, D bilateral stage; CONTAINS InterPro DOMAIN/s: …
Chr6	26456672	id6014694	1.05e-09	Den3TV	26594256	26595141	137584	LOC_Os06g44110
Chr6	26457400	id6014698	1.05e-09	Den3TV	26594256	26595141	136856	LOC_Os06g44110
Chr6	26456672	id6014694	1.05e-09	Den3TV	26606364	26606890	149692	LOC_Os06g44120	retrotransposon protein, putative, Ty3-gypsy subclass	-	-	-
Chr6	26457400	id6014698	1.05e-09	Den3TV	26606364	26606890	148964	LOC_Os06g44120	retrotransposon protein, putative, Ty3-gypsy subclass	-	-	-
Chr6	26456672	id6014694	1.05e-09	Den3TV	26607733	26609425	151061	LOC_Os06g44130	retrotransposon protein, putative, unclassified	-	-	-
Chr6	26457400	id6014698	1.05e-09	Den3TV	26607733	26609425	150333	LOC_Os06g44130	retrotransposon protein, putative, unclassified	-	-	-
Chr6	26456672	id6014694	1.05e-09	Den3TV	26630941	26633881	174269	LOC_Os06g44140	transmembrane 9 superfamily member, putative, expressed	AT5G25100	-	Endomembrane protein 70 protein family	Endomembrane protein 70 protein family; CONTAINS InterPro DOMAIN/s: Nonaspanin (TM9SF) (InterPro:IPR004240); BEST Arabidopsis thaliana protein match is: Endomembrane protein 70 protein family (TAIR:AT5G10840.1).
Chr6	26457400	id6014698	1.05e-09	Den3TV	26630941	26633881	173541	LOC_Os06g44140	transmembrane 9 superfamily member, putative, expressed	AT5G25100	-	Endomembrane protein 70 protein family	Endomembrane protein 70 protein family; CONTAINS InterPro DOMAIN/s: Nonaspanin (TM9SF) (InterPro:IPR004240); BEST Arabidopsis thaliana protein match is: Endomembrane protein 70 protein family (TAIR:AT5G10840.1).
Chr6	26456672	id6014694	1.05e-09	Den3TV	26634635	26638760	177963	LOC_Os06g44150	CorA-like magnesium transporter protein, putative, expressed	AT1G16010	MGT2,MRS2-1	magnesium transporter 2	Transmembrane magnesium transporter. One of nine family members.
Chr6	26457400	id6014698	1.05e-09	Den3TV	26634635	26638760	177235	LOC_Os06g44150	CorA-like magnesium transporter protein, putative, expressed	AT1G16010	MGT2,MRS2-1	magnesium transporter 2	Transmembrane magnesium transporter. One of nine family members.
Chr6	26456672	id6014694	1.05e-09	Den3TV	26645327	26646899	188655	LOC_Os06g44160	heat shock protein DnaJ, putative, expressed	AT1G80920	J8	Chaperone DnaJ-domain superfamily protein	A nuclear encoded soluble protein found in the chloroplast stroma.
Chr6	26457400	id6014698	1.05e-09	Den3TV	26645327	26646899	187927	LOC_Os06g44160	heat shock protein DnaJ, putative, expressed	AT1G80920	J8	Chaperone DnaJ-domain superfamily protein	A nuclear encoded soluble protein found in the chloroplast stroma.
Chr6	26456672	id6014694	1.05e-09	Den3TV	26649130	26651373	192458	LOC_Os06g44170	NAD dependent epimerase/dehydratase family protein, putative, expressed	AT4G27250	-	NAD(P)-binding Rossmann-fold superfamily protein	NAD(P)-binding Rossmann-fold superfamily protein; FUNCTIONS IN: cinnamyl-alcohol dehydrogenase activity; INVOLVED IN: cellular metabolic process, metabolic process; LOCATED IN: cellular_component unknown; EXPRESSED IN: 13 plant structures; EXPRESSED DURING: 6 growth stages; CONTAINS InterPro DOMAIN/s: NAD-dependent epimerase/dehydratase (InterPro:IPR001509), NAD(P)-binding domain (InterPro:IPR016…	Auxin Metabolism
Chr6	26457400	id6014698	1.05e-09	Den3TV	26649130	26651373	191730	LOC_Os06g44170	NAD dependent epimerase/dehydratase family protein, putative, expressed	AT4G27250	-	NAD(P)-binding Rossmann-fold superfamily protein	NAD(P)-binding Rossmann-fold superfamily protein; FUNCTIONS IN: cinnamyl-alcohol dehydrogenase activity; INVOLVED IN: cellular metabolic process, metabolic process; LOCATED IN: cellular_component unknown; EXPRESSED IN: 13 plant structures; EXPRESSED DURING: 6 growth stages; CONTAINS InterPro DOMAIN/s: NAD-dependent epimerase/dehydratase (InterPro:IPR001509), NAD(P)-binding domain (InterPro:IPR016…	Auxin Metabolism
Chr6	26456672	id6014694	1.05e-09	Den3TV	26651832	26658266	195160	LOC_Os06g44180	NAD dependent epimerase/dehydratase family protein, putative, expressed	AT4G27250	-	NAD(P)-binding Rossmann-fold superfamily protein	NAD(P)-binding Rossmann-fold superfamily protein; FUNCTIONS IN: cinnamyl-alcohol dehydrogenase activity; INVOLVED IN: cellular metabolic process, metabolic process; LOCATED IN: cellular_component unknown; EXPRESSED IN: 13 plant structures; EXPRESSED DURING: 6 growth stages; CONTAINS InterPro DOMAIN/s: NAD-dependent epimerase/dehydratase (InterPro:IPR001509), NAD(P)-binding domain (InterPro:IPR016…	Auxin Metabolism
Chr6	26457400	id6014698	1.05e-09	Den3TV	26651832	26658266	194432	LOC_Os06g44180	NAD dependent epimerase/dehydratase family protein, putative, expressed	AT4G27250	-	NAD(P)-binding Rossmann-fold superfamily protein	NAD(P)-binding Rossmann-fold superfamily protein; FUNCTIONS IN: cinnamyl-alcohol dehydrogenase activity; INVOLVED IN: cellular metabolic process, metabolic process; LOCATED IN: cellular_component unknown; EXPRESSED IN: 13 plant structures; EXPRESSED DURING: 6 growth stages; CONTAINS InterPro DOMAIN/s: NAD-dependent epimerase/dehydratase (InterPro:IPR001509), NAD(P)-binding domain (InterPro:IPR016…	Auxin Metabolism
Chr6	26456672	id6014694	1.55e-09	Den1TV	26253122	26258284	-203550	LOC_Os06g43640	Ser/Thr protein phosphatase family protein, putative, expressed	AT5G34850	ATPAP26,PAP26	purple acid phosphatase 26	Encodes a dual-targeted purple acid phosphatase isozyme AtPAP26. Involved in phosphate metabolism.
Chr6	26457400	id6014698	1.55e-09	Den1TV	26253122	26258284	-204278	LOC_Os06g43640	Ser/Thr protein phosphatase family protein, putative, expressed	AT5G34850	ATPAP26,PAP26	purple acid phosphatase 26	Encodes a dual-targeted purple acid phosphatase isozyme AtPAP26. Involved in phosphate metabolism.
Chr6	26456672	id6014694	1.55e-09	Den1TV	26262106	26265856	-194566	LOC_Os06g43650	secreted salivary protein, putative, expressed	AT2G25310	-	Protein of unknown function (DUF2012)	FUNCTIONS IN: carbohydrate binding; INVOLVED IN: biological_process unknown; LOCATED IN: endomembrane system; EXPRESSED IN: 22 plant structures; EXPRESSED DURING: 13 growth stages; CONTAINS InterPro DOMAIN/s: Carbohydrate-binding-like fold (InterPro:IPR013784), Protein of unknown function DUF2012 (InterPro:IPR019008); BEST Arabidopsis thaliana protein match is: Protein of unknown function (DUF201…
Chr6	26457400	id6014698	1.55e-09	Den1TV	26262106	26265856	-195294	LOC_Os06g43650	secreted salivary protein, putative, expressed	AT2G25310	-	Protein of unknown function (DUF2012)	FUNCTIONS IN: carbohydrate binding; INVOLVED IN: biological_process unknown; LOCATED IN: endomembrane system; EXPRESSED IN: 22 plant structures; EXPRESSED DURING: 13 growth stages; CONTAINS InterPro DOMAIN/s: Carbohydrate-binding-like fold (InterPro:IPR013784), Protein of unknown function DUF2012 (InterPro:IPR019008); BEST Arabidopsis thaliana protein match is: Protein of unknown function (DUF201…
Chr6	26456672	id6014694	1.55e-09	Den1TV	26271900	26277669	-184772	LOC_Os06g43660	inorganic H+ pyrophosphatase, putative, expressed	AT1G15690	ATAVP3,AtVHP1;1,AVP-3,AVP1	Inorganic H pyrophosphatase family protein	Encodes a H(+)-translocating (pyrophosphate-energized) inorganic pyrophosphatase (H(+)-PPase; EC 3.6.1.1) located in the vacuolar membrane. Expression is found in all tissues examined, including meristems and floral organ primordium. Expression is particularly enhanced in pollen, and is repressed by light. Over expression and loss of function phenotypes suggest AVP1 is involved in regulation of a…
Chr6	26457400	id6014698	1.55e-09	Den1TV	26271900	26277669	-185500	LOC_Os06g43660	inorganic H+ pyrophosphatase, putative, expressed	AT1G15690	ATAVP3,AtVHP1;1,AVP-3,AVP1	Inorganic H pyrophosphatase family protein	Encodes a H(+)-translocating (pyrophosphate-energized) inorganic pyrophosphatase (H(+)-PPase; EC 3.6.1.1) located in the vacuolar membrane. Expression is found in all tissues examined, including meristems and floral organ primordium. Expression is particularly enhanced in pollen, and is repressed by light. Over expression and loss of function phenotypes suggest AVP1 is involved in regulation of a…
Chr6	26456672	id6014694	1.55e-09	Den1TV	26278807	26291348	-177865	LOC_Os06g43670	Leucine Rich Repeat family protein, expressed	AT3G14460	-	LRR and NB-ARC domains-containing disease resistance protein	LRR and NB-ARC domains-containing disease resistance protein; FUNCTIONS IN: ATP binding; INVOLVED IN: apoptosis, defense response; CONTAINS InterPro DOMAIN/s: NB-ARC (InterPro:IPR002182), Leucine-rich repeat (InterPro:IPR001611), Disease resistance protein (InterPro:IPR000767); BEST Arabidopsis thaliana protein match is: NB-ARC domain-containing disease resistance protein (TAIR:AT3G14470.1); Has …
Chr6	26457400	id6014698	1.55e-09	Den1TV	26278807	26291348	-178593	LOC_Os06g43670	Leucine Rich Repeat family protein, expressed	AT3G14460	-	LRR and NB-ARC domains-containing disease resistance protein	LRR and NB-ARC domains-containing disease resistance protein; FUNCTIONS IN: ATP binding; INVOLVED IN: apoptosis, defense response; CONTAINS InterPro DOMAIN/s: NB-ARC (InterPro:IPR002182), Leucine-rich repeat (InterPro:IPR001611), Disease resistance protein (InterPro:IPR000767); BEST Arabidopsis thaliana protein match is: NB-ARC domain-containing disease resistance protein (TAIR:AT3G14470.1); Has …
Chr6	26456672	id6014694	1.55e-09	Den1TV	26295682	26302263	-160990	LOC_Os06g43680	palmitoyltransferase TIP1, putative, expressed	AT5G20350	TIP1	Ankyrin repeat family protein with DHHC zinc finger domain	Encodes a protein containing ankyrin and DHHC-CRD domain. Acts to restrict the size of the swelling that forms at the beginning of root hair cell growth, possibly by a mechanism that requires RHD1. Mutant displays defects in both root hair and pollen tube growth.
Chr6	26457400	id6014698	1.55e-09	Den1TV	26295682	26302263	-161718	LOC_Os06g43680	palmitoyltransferase TIP1, putative, expressed	AT5G20350	TIP1	Ankyrin repeat family protein with DHHC zinc finger domain	Encodes a protein containing ankyrin and DHHC-CRD domain. Acts to restrict the size of the swelling that forms at the beginning of root hair cell growth, possibly by a mechanism that requires RHD1. Mutant displays defects in both root hair and pollen tube growth.
Chr6	26456672	id6014694	1.55e-09	Den1TV	26302840	26311415	-153832	LOC_Os06g43690	WD repeat-containing protein, putative, expressed	AT4G04940	-	transducin family protein / WD-40 repeat family protein	transducin family protein / WD-40 repeat family protein; FUNCTIONS IN: nucleotide binding; INVOLVED IN: rRNA processing; LOCATED IN: CUL4 RING ubiquitin ligase complex; EXPRESSED IN: 20 plant structures; EXPRESSED DURING: 11 growth stages; CONTAINS InterPro DOMAIN/s: WD40 repeat 2 (InterPro:IPR019782), WD40 repeat, conserved site (InterPro:IPR019775), WD40 repeat (InterPro:IPR001680), WD40 repeat…
Chr6	26457400	id6014698	1.55e-09	Den1TV	26302840	26311415	-154560	LOC_Os06g43690	WD repeat-containing protein, putative, expressed	AT4G04940	-	transducin family protein / WD-40 repeat family protein	transducin family protein / WD-40 repeat family protein; FUNCTIONS IN: nucleotide binding; INVOLVED IN: rRNA processing; LOCATED IN: CUL4 RING ubiquitin ligase complex; EXPRESSED IN: 20 plant structures; EXPRESSED DURING: 11 growth stages; CONTAINS InterPro DOMAIN/s: WD40 repeat 2 (InterPro:IPR019782), WD40 repeat, conserved site (InterPro:IPR019775), WD40 repeat (InterPro:IPR001680), WD40 repeat…
Chr6	26456672	id6014694	1.55e-09	Den1TV	26311605	26314066	-145067	LOC_Os06g43700	transmembrane amino acid transporter protein, putative, expressed	AT1G80510	-	Transmembrane amino acid transporter family protein	Encodes a close relative of the amino acid transporter ANT1 (AT3G11900).
Chr6	26457400	id6014698	1.55e-09	Den1TV	26311605	26314066	-145795	LOC_Os06g43700	transmembrane amino acid transporter protein, putative, expressed	AT1G80510	-	Transmembrane amino acid transporter family protein	Encodes a close relative of the amino acid transporter ANT1 (AT3G11900).
Chr6	26456672	id6014694	1.55e-09	Den1TV	26315045	26317959	-141627	LOC_Os06g43710	glucosidase II beta subunit-like domain containing protein, expressed	AT5G35080	-	-	Encodes a protein involved in the endoplasmic reticulum-associated degradation of glycoproteins.
Chr6	26457400	id6014698	1.55e-09	Den1TV	26315045	26317959	-142355	LOC_Os06g43710	glucosidase II beta subunit-like domain containing protein, expressed	AT5G35080	-	-	Encodes a protein involved in the endoplasmic reticulum-associated degradation of glycoproteins.
Chr6	26456672	id6014694	1.55e-09	Den1TV	26318548	26319186	-138124	LOC_Os06g43720	expressed protein	-	-	-
Chr6	26457400	id6014698	1.55e-09	Den1TV	26318548	26319186	-138852	LOC_Os06g43720	expressed protein	-	-	-
Chr6	26456672	id6014694	1.55e-09	Den1TV	26320260	26320562	-136412	LOC_Os06g43730	expressed protein	-	-	-
Chr6	26457400	id6014698	1.55e-09	Den1TV	26320260	26320562	-137140	LOC_Os06g43730	expressed protein	-	-	-
Chr6	26456672	id6014694	1.55e-09	Den1TV	26321831	26323096	-134841	LOC_Os06g43740	OsFBX201 - F-box domain containing protein, expressed	AT3G49150	-	F-box/RNI-like superfamily protein	F-box/RNI-like superfamily protein; CONTAINS InterPro DOMAIN/s: F-box domain, cyclin-like (InterPro:IPR001810), F-box domain, Skp2-like (InterPro:IPR022364), FBD-like (InterPro:IPR006566); BEST Arabidopsis thaliana protein match is: RNI-like superfamily protein (TAIR:AT3G59240.1); Has 1918 Blast hits to 1865 proteins in 43 species: Archae - 0; Bacteria - 0; Metazoa - 29; Fungi - 4; Plants - 1883;…
Chr6	26457400	id6014698	1.55e-09	Den1TV	26321831	26323096	-135569	LOC_Os06g43740	OsFBX201 - F-box domain containing protein, expressed	AT3G49150	-	F-box/RNI-like superfamily protein	F-box/RNI-like superfamily protein; CONTAINS InterPro DOMAIN/s: F-box domain, cyclin-like (InterPro:IPR001810), F-box domain, Skp2-like (InterPro:IPR022364), FBD-like (InterPro:IPR006566); BEST Arabidopsis thaliana protein match is: RNI-like superfamily protein (TAIR:AT3G59240.1); Has 1918 Blast hits to 1865 proteins in 43 species: Archae - 0; Bacteria - 0; Metazoa - 29; Fungi - 4; Plants - 1883;…
Chr6	26456672	id6014694	1.55e-09	Den1TV	26325170	26328347	-131502	LOC_Os06g43750	expressed protein	AT4G32930	-	-	unknown protein; FUNCTIONS IN: molecular_function unknown; INVOLVED IN: biological_process unknown; LOCATED IN: cellular_component unknown; EXPRESSED IN: 22 plant structures; EXPRESSED DURING: 13 growth stages; CONTAINS InterPro DOMAIN/s: Protein of unknown function DUF866, eukaryotic (InterPro:IPR008584).
Chr6	26457400	id6014698	1.55e-09	Den1TV	26325170	26328347	-132230	LOC_Os06g43750	expressed protein	AT4G32930	-	-	unknown protein; FUNCTIONS IN: molecular_function unknown; INVOLVED IN: biological_process unknown; LOCATED IN: cellular_component unknown; EXPRESSED IN: 22 plant structures; EXPRESSED DURING: 13 growth stages; CONTAINS InterPro DOMAIN/s: Protein of unknown function DUF866, eukaryotic (InterPro:IPR008584).
Chr6	26456672	id6014694	1.55e-09	Den1TV	26331890	26344253	-124782	LOC_Os06g43760	tRNA synthetase class I, putative, expressed	AT4G10320	-	tRNA synthetase class I (I, L, M and V) family protein	tRNA synthetase class I (I, L, M and V) family protein; FUNCTIONS IN: isoleucine-tRNA ligase activity, nucleotide binding, aminoacyl-tRNA ligase activity, zinc ion binding, ATP binding; INVOLVED IN: response to cadmium ion, tRNA aminoacylation for protein translation; LOCATED IN: cytosol; EXPRESSED IN: male gametophyte, guard cell, epidermis, cultured cell, pollen tube; EXPRESSED DURING: L mature…
Chr6	26457400	id6014698	1.55e-09	Den1TV	26331890	26344253	-125510	LOC_Os06g43760	tRNA synthetase class I, putative, expressed	AT4G10320	-	tRNA synthetase class I (I, L, M and V) family protein	tRNA synthetase class I (I, L, M and V) family protein; FUNCTIONS IN: isoleucine-tRNA ligase activity, nucleotide binding, aminoacyl-tRNA ligase activity, zinc ion binding, ATP binding; INVOLVED IN: response to cadmium ion, tRNA aminoacylation for protein translation; LOCATED IN: cytosol; EXPRESSED IN: male gametophyte, guard cell, epidermis, cultured cell, pollen tube; EXPRESSED DURING: L mature…
Chr6	26456672	id6014694	1.55e-09	Den1TV	26345139	26346101	-111533	LOC_Os06g43770	expressed protein	AT1G15760	-	Sterile alpha motif (SAM) domain-containing protein	Sterile alpha motif (SAM) domain-containing protein; CONTAINS InterPro DOMAIN/s: Sterile alpha motif homology (InterPro:IPR010993), Sterile alpha motif, type 2 (InterPro:IPR011510); BEST Arabidopsis thaliana protein match is: Sterile alpha motif (SAM) domain-containing protein (TAIR:AT1G80520.1); Has 64 Blast hits to 64 proteins in 13 species: Archae - 0; Bacteria - 0; Metazoa - 0; Fungi - 0; Pla…
Chr6	26457400	id6014698	1.55e-09	Den1TV	26345139	26346101	-112261	LOC_Os06g43770	expressed protein	AT1G15760	-	Sterile alpha motif (SAM) domain-containing protein	Sterile alpha motif (SAM) domain-containing protein; CONTAINS InterPro DOMAIN/s: Sterile alpha motif homology (InterPro:IPR010993), Sterile alpha motif, type 2 (InterPro:IPR011510); BEST Arabidopsis thaliana protein match is: Sterile alpha motif (SAM) domain-containing protein (TAIR:AT1G80520.1); Has 64 Blast hits to 64 proteins in 13 species: Archae - 0; Bacteria - 0; Metazoa - 0; Fungi - 0; Pla…
Chr6	26456672	id6014694	1.55e-09	Den1TV	26354718	26358086	-101954	LOC_Os06g43780	expressed protein	AT2G12400	-	-	unknown protein; FUNCTIONS IN: molecular_function unknown; INVOLVED IN: biological_process unknown; LOCATED IN: endomembrane system; EXPRESSED IN: 25 plant structures; EXPRESSED DURING: 13 growth stages; BEST Arabidopsis thaliana protein match is: unknown protein (TAIR:AT2G25270.1); Has 177 Blast hits to 172 proteins in 23 species: Archae - 0; Bacteria - 2; Metazoa - 3; Fungi - 0; Plants - 164; V…
Chr6	26457400	id6014698	1.55e-09	Den1TV	26354718	26358086	-102682	LOC_Os06g43780	expressed protein	AT2G12400	-	-	unknown protein; FUNCTIONS IN: molecular_function unknown; INVOLVED IN: biological_process unknown; LOCATED IN: endomembrane system; EXPRESSED IN: 25 plant structures; EXPRESSED DURING: 13 growth stages; BEST Arabidopsis thaliana protein match is: unknown protein (TAIR:AT2G25270.1); Has 177 Blast hits to 172 proteins in 23 species: Archae - 0; Bacteria - 2; Metazoa - 3; Fungi - 0; Plants - 164; V…
Chr6	26456672	id6014694	1.55e-09	Den1TV	26359284	26373493	-97388	LOC_Os06g43790	transcription initiation factor TFIID subunit 1, putative, expressed	AT1G32750	GTD1,HAC13,HAF01,HAF1,TAF1	HAC13 protein (HAC13)	This gene is predicted to encode a histone acetyltransferase. Five lines with RNAi constructs directed against HAF1 grow normally and can produce root calli, but have defects in agrobacterium-mediated transformation.
Chr6	26457400	id6014698	1.55e-09	Den1TV	26359284	26373493	-98116	LOC_Os06g43790	transcription initiation factor TFIID subunit 1, putative, expressed	AT1G32750	GTD1,HAC13,HAF01,HAF1,TAF1	HAC13 protein (HAC13)	This gene is predicted to encode a histone acetyltransferase. Five lines with RNAi constructs directed against HAF1 grow normally and can produce root calli, but have defects in agrobacterium-mediated transformation.
Chr6	26456672	id6014694	1.55e-09	Den1TV	26374959	26378230	-81713	LOC_Os06g43800	methyltransferase domain containing protein, putative, expressed	AT2G41040	-	S-adenosyl-L-methionine-dependent methyltransferases superfamily protein	S-adenosyl-L-methionine-dependent methyltransferases superfamily protein; FUNCTIONS IN: methyltransferase activity; INVOLVED IN: response to karrikin; LOCATED IN: chloroplast, plastoglobule; EXPRESSED IN: 21 plant structures; EXPRESSED DURING: 12 growth stages; CONTAINS InterPro DOMAIN/s: Methyltransferase type 11 (InterPro:IPR013216); BEST Arabidopsis thaliana protein match is: S-adenosyl-L-meth…
Chr6	26457400	id6014698	1.55e-09	Den1TV	26374959	26378230	-82441	LOC_Os06g43800	methyltransferase domain containing protein, putative, expressed	AT2G41040	-	S-adenosyl-L-methionine-dependent methyltransferases superfamily protein	S-adenosyl-L-methionine-dependent methyltransferases superfamily protein; FUNCTIONS IN: methyltransferase activity; INVOLVED IN: response to karrikin; LOCATED IN: chloroplast, plastoglobule; EXPRESSED IN: 21 plant structures; EXPRESSED DURING: 12 growth stages; CONTAINS InterPro DOMAIN/s: Methyltransferase type 11 (InterPro:IPR013216); BEST Arabidopsis thaliana protein match is: S-adenosyl-L-meth…
Chr6	26456672	id6014694	1.55e-09	Den1TV	26383997	26384662	-72675	LOC_Os06g43810	expressed protein	AT5G35090	-	-	unknown protein; Has 1807 Blast hits to 1807 proteins in 277 species: Archae - 0; Bacteria - 0; Metazoa - 736; Fungi - 347; Plants - 385; Viruses - 0; Other Eukaryotes - 339 (source: NCBI BLink).
Chr6	26457400	id6014698	1.55e-09	Den1TV	26383997	26384662	-73403	LOC_Os06g43810	expressed protein	AT5G35090	-	-	unknown protein; Has 1807 Blast hits to 1807 proteins in 277 species: Archae - 0; Bacteria - 0; Metazoa - 736; Fungi - 347; Plants - 385; Viruses - 0; Other Eukaryotes - 339 (source: NCBI BLink).
Chr6	26456672	id6014694	1.55e-09	Den1TV	26387053	26390622	-69619	LOC_Os06g43820	expressed protein	-	-	-
Chr6	26457400	id6014698	1.55e-09	Den1TV	26387053	26390622	-70347	LOC_Os06g43820	expressed protein	-	-	-
Chr6	26456672	id6014694	1.55e-09	Den1TV	26392281	26392499	-64391	LOC_Os06g43830	retrotransposon protein, putative, Ty3-gypsy subclass	-	-	-
Chr6	26457400	id6014698	1.55e-09	Den1TV	26392281	26392499	-65119	LOC_Os06g43830	retrotransposon protein, putative, Ty3-gypsy subclass	-	-	-
Chr6	26456672	id6014694	1.55e-09	Den1TV	26398279	26404234	-58393	LOC_Os06g43840	protein kinase domain containing protein, expressed	AT3G46920	-	Protein kinase superfamily protein with octicosapeptide/Phox/Bem1p domain	Protein kinase superfamily protein with octicosapeptide/Phox/Bem1p domain; FUNCTIONS IN: protein serine/threonine/tyrosine kinase activity, protein kinase activity; INVOLVED IN: protein amino acid phosphorylation; LOCATED IN: chloroplast; EXPRESSED IN: 21 plant structures; EXPRESSED DURING: 10 growth stages; CONTAINS InterPro DOMAIN/s: Octicosapeptide/Phox/Bem1p (InterPro:IPR000270), Protein kina…
Chr6	26457400	id6014698	1.55e-09	Den1TV	26398279	26404234	-59121	LOC_Os06g43840	protein kinase domain containing protein, expressed	AT3G46920	-	Protein kinase superfamily protein with octicosapeptide/Phox/Bem1p domain	Protein kinase superfamily protein with octicosapeptide/Phox/Bem1p domain; FUNCTIONS IN: protein serine/threonine/tyrosine kinase activity, protein kinase activity; INVOLVED IN: protein amino acid phosphorylation; LOCATED IN: chloroplast; EXPRESSED IN: 21 plant structures; EXPRESSED DURING: 10 growth stages; CONTAINS InterPro DOMAIN/s: Octicosapeptide/Phox/Bem1p (InterPro:IPR000270), Protein kina…
Chr6	26456672	id6014694	1.55e-09	Den1TV	26407090	26409940	-49582	LOC_Os06g43850	ATP synthase F1, delta subunit family protein, putative, expressed	AT5G13450	ATP5	delta subunit of Mt ATP synthase	delta subunit of Mt ATP synthase (ATP5); FUNCTIONS IN: hydrogen ion transporting ATP synthase activity, rotational mechanism, cobalt ion binding, zinc ion binding; INVOLVED IN: ATP synthesis coupled proton transport; LOCATED IN: mitochondrion, chloroplast, plasma membrane, membrane, mitochondrial proton-transporting ATP synthase complex, catalytic core F(1); EXPRESSED IN: 27 plant structures; EXP…
Chr6	26457400	id6014698	1.55e-09	Den1TV	26407090	26409940	-50310	LOC_Os06g43850	ATP synthase F1, delta subunit family protein, putative, expressed	AT5G13450	ATP5	delta subunit of Mt ATP synthase	delta subunit of Mt ATP synthase (ATP5); FUNCTIONS IN: hydrogen ion transporting ATP synthase activity, rotational mechanism, cobalt ion binding, zinc ion binding; INVOLVED IN: ATP synthesis coupled proton transport; LOCATED IN: mitochondrion, chloroplast, plasma membrane, membrane, mitochondrial proton-transporting ATP synthase complex, catalytic core F(1); EXPRESSED IN: 27 plant structures; EXP…
Chr6	26456672	id6014694	1.55e-09	Den1TV	26410491	26413838	-46181	LOC_Os06g43860	homeobox protein knotted-1, putative, expressed	AT5G25220	KNAT3	KNOTTED1-like homeobox gene 3	A member of class II knotted1-like homeobox gene family (together with KNAT4 and KNAT5). Expressed in: hypocotyl-root boundary, anther-filament junction in flowers, ovule-funiculus and peduncle-silique boundaries, petioles and root. Light-regulated expression with differential response to red/far-red light. KNAT3 promoter activity showed cell-type specific pattern along longitudinal root axis, re…
Chr6	26457400	id6014698	1.55e-09	Den1TV	26410491	26413838	-46909	LOC_Os06g43860	homeobox protein knotted-1, putative, expressed	AT5G25220	KNAT3	KNOTTED1-like homeobox gene 3	A member of class II knotted1-like homeobox gene family (together with KNAT4 and KNAT5). Expressed in: hypocotyl-root boundary, anther-filament junction in flowers, ovule-funiculus and peduncle-silique boundaries, petioles and root. Light-regulated expression with differential response to red/far-red light. KNAT3 promoter activity showed cell-type specific pattern along longitudinal root axis, re…
Chr6	26456672	id6014694	1.55e-09	Den1TV	26420515	26426833	-36157	LOC_Os06g43870	expressed protein	AT4G36730	GBF1	G-box binding factor 1	member of a gene family encoding basic leucine zipper proteins (GBFs) which bind the G-box
Chr6	26457400	id6014698	1.55e-09	Den1TV	26420515	26426833	-36885	LOC_Os06g43870	expressed protein	AT4G36730	GBF1	G-box binding factor 1	member of a gene family encoding basic leucine zipper proteins (GBFs) which bind the G-box
Chr6	26456672	id6014694	1.55e-09	Den1TV	26431949	26433297	-24723	LOC_Os06g43875	retrotransposon protein, putative, unclassified, expressed	-	-	-
Chr6	26457400	id6014698	1.55e-09	Den1TV	26431949	26433297	-25451	LOC_Os06g43875	retrotransposon protein, putative, unclassified, expressed	-	-	-
Chr6	26456672	id6014694	1.55e-09	Den1TV	26434264	26438320	-22408	LOC_Os06g43880	prenyltransferase, putative, expressed	AT2G18950	ATHPT,HPT1,TPT1,VTE2	homogentisate phytyltransferase 1	Encodes homogentisate phytyltransferase involved in tocopherol biosynthesis. Has impact on seed longevity and plays a role in the adaptation to low temperature stress, notably phloem loading.
Chr6	26457400	id6014698	1.55e-09	Den1TV	26434264	26438320	-23136	LOC_Os06g43880	prenyltransferase, putative, expressed	AT2G18950	ATHPT,HPT1,TPT1,VTE2	homogentisate phytyltransferase 1	Encodes homogentisate phytyltransferase involved in tocopherol biosynthesis. Has impact on seed longevity and plays a role in the adaptation to low temperature stress, notably phloem loading.
Chr6	26456672	id6014694	1.55e-09	Den1TV	26439416	26440928	-17256	LOC_Os06g43890	expressed protein	-	-	-
Chr6	26457400	id6014698	1.55e-09	Den1TV	26439416	26440928	-17984	LOC_Os06g43890	expressed protein	-	-	-
Chr6	26456672	id6014694	1.55e-09	Den1TV	26441598	26443901	-15074	LOC_Os06g43900	ribosomal protein L35, putative, expressed	AT2G24090	-	Ribosomal protein L35	Ribosomal protein L35; FUNCTIONS IN: structural constituent of ribosome; INVOLVED IN: translation; LOCATED IN: ribosome, chloroplast; EXPRESSED IN: 22 plant structures; EXPRESSED DURING: 13 growth stages; CONTAINS InterPro DOMAIN/s: Ribosomal protein L35, conserved site (InterPro:IPR018265), Ribosomal protein L35, non-mitochondrial (InterPro:IPR001706), Ribosomal protein L35 (InterPro:IPR021137);…
Chr6	26457400	id6014698	1.55e-09	Den1TV	26441598	26443901	-15802	LOC_Os06g43900	ribosomal protein L35, putative, expressed	AT2G24090	-	Ribosomal protein L35	Ribosomal protein L35; FUNCTIONS IN: structural constituent of ribosome; INVOLVED IN: translation; LOCATED IN: ribosome, chloroplast; EXPRESSED IN: 22 plant structures; EXPRESSED DURING: 13 growth stages; CONTAINS InterPro DOMAIN/s: Ribosomal protein L35, conserved site (InterPro:IPR018265), Ribosomal protein L35, non-mitochondrial (InterPro:IPR001706), Ribosomal protein L35 (InterPro:IPR021137);…
Chr6	26456672	id6014694	1.55e-09	Den1TV	26449764	26453699	-6908	LOC_Os06g43910	two-component response regulator, putative, expressed	AT2G25180	ARR12,RR12	response regulator 12	Encodes an Arabidopsis response regulator (ARR) protein that acts in concert with other type-B ARRs in the cytokinin signaling pathway.
Chr6	26457400	id6014698	1.55e-09	Den1TV	26449764	26453699	-7636	LOC_Os06g43910	two-component response regulator, putative, expressed	AT2G25180	ARR12,RR12	response regulator 12	Encodes an Arabidopsis response regulator (ARR) protein that acts in concert with other type-B ARRs in the cytokinin signaling pathway.
Chr6	26456672	id6014694	1.55e-09	Den1TV	26454049	26454964	-2623	LOC_Os06g43920	hypothetical protein	-	-	-
Chr6	26457400	id6014698	1.55e-09	Den1TV	26454049	26454964	-3351	LOC_Os06g43920	hypothetical protein	-	-	-
Chr6	26456672	id6014694	1.55e-09	Den1TV	26455230	26460809	-1442	LOC_Os06g43930	OsProCP2 - Putative Lysosomal Pro-x Carboxypeptidase homologue, expressed	AT2G24280	-	alpha/beta-Hydrolases superfamily protein	alpha/beta-Hydrolases superfamily protein; FUNCTIONS IN: serine-type peptidase activity, serine-type carboxypeptidase activity; INVOLVED IN: proteolysis; LOCATED IN: endomembrane system, lysosome; EXPRESSED IN: 22 plant structures; EXPRESSED DURING: 13 growth stages; CONTAINS InterPro DOMAIN/s: Peptidase S28 (InterPro:IPR008758); BEST Arabidopsis thaliana protein match is: Serine carboxypeptidase…
Chr6	26457400	id6014698	1.55e-09	Den1TV	26455230	26460809	-2170	LOC_Os06g43930	OsProCP2 - Putative Lysosomal Pro-x Carboxypeptidase homologue, expressed	AT2G24280	-	alpha/beta-Hydrolases superfamily protein	alpha/beta-Hydrolases superfamily protein; FUNCTIONS IN: serine-type peptidase activity, serine-type carboxypeptidase activity; INVOLVED IN: proteolysis; LOCATED IN: endomembrane system, lysosome; EXPRESSED IN: 22 plant structures; EXPRESSED DURING: 13 growth stages; CONTAINS InterPro DOMAIN/s: Peptidase S28 (InterPro:IPR008758); BEST Arabidopsis thaliana protein match is: Serine carboxypeptidase…
Chr6	26456672	id6014694	1.55e-09	Den1TV	26470722	26472970	14050	LOC_Os06g43940	expressed protein	-	-	-
Chr6	26457400	id6014698	1.55e-09	Den1TV	26470722	26472970	13322	LOC_Os06g43940	expressed protein	-	-	-
Chr6	26456672	id6014694	1.55e-09	Den1TV	26477482	26478274	20810	LOC_Os06g43950	expressed protein	-	-	-
Chr6	26457400	id6014698	1.55e-09	Den1TV	26477482	26478274	20082	LOC_Os06g43950	expressed protein	-	-	-
Chr6	26456672	id6014694	1.55e-09	Den1TV	26481248	26482813	24576	LOC_Os06g43960	expressed protein	-	-	-
Chr6	26457400	id6014698	1.55e-09	Den1TV	26481248	26482813	23848	LOC_Os06g43960	expressed protein	-	-	-
Chr6	26456672	id6014694	1.55e-09	Den1TV	26488450	26488888	31778	LOC_Os06g43970	expressed protein	-	-	-
Chr6	26457400	id6014698	1.55e-09	Den1TV	26488450	26488888	31050	LOC_Os06g43970	expressed protein	-	-	-
Chr6	26456672	id6014694	1.55e-09	Den1TV	26489445	26492077	32773	LOC_Os06g43980	expressed protein	-	-	-
Chr6	26457400	id6014698	1.55e-09	Den1TV	26489445	26492077	32045	LOC_Os06g43980	expressed protein	-	-	-
Chr6	26456672	id6014694	1.55e-09	Den1TV	26495539	26497431	38867	LOC_Os06g43990	expressed protein	AT4G31805	-	WRKY family transcription factor	WRKY family transcription factor; BEST Arabidopsis thaliana protein match is: myosin heavy chain-related (TAIR:AT5G10890.1); Has 30201 Blast hits to 17322 proteins in 780 species: Archae - 12; Bacteria - 1396; Metazoa - 17338; Fungi - 3422; Plants - 5037; Viruses - 0; Other Eukaryotes - 2996 (source: NCBI BLink).
Chr6	26457400	id6014698	1.55e-09	Den1TV	26495539	26497431	38139	LOC_Os06g43990	expressed protein	AT4G31805	-	WRKY family transcription factor	WRKY family transcription factor; BEST Arabidopsis thaliana protein match is: myosin heavy chain-related (TAIR:AT5G10890.1); Has 30201 Blast hits to 17322 proteins in 780 species: Archae - 12; Bacteria - 1396; Metazoa - 17338; Fungi - 3422; Plants - 5037; Viruses - 0; Other Eukaryotes - 2996 (source: NCBI BLink).
Chr6	26456672	id6014694	1.55e-09	Den1TV	26499618	26500169	42946	LOC_Os06g44000	expressed protein	-	-	-
Chr6	26457400	id6014698	1.55e-09	Den1TV	26499618	26500169	42218	LOC_Os06g44000	expressed protein	-	-	-
Chr6	26456672	id6014694	1.55e-09	Den1TV	26508922	26510702	52250	LOC_Os06g44010	WRKY28, expressed	AT1G80840	ATWRKY40,WRKY40	WRKY DNA-binding protein 40	Pathogen-induced transcription factor. Binds W-box sequences in vitro. Forms protein complexes with itself and with WRKY40 and WRKY60. Coexpression with WRKY18 or WRKY60 made plants more susceptible to both P. syringae and B. cinerea. WRKY18, WRKY40, and WRKY60 have partially redundant roles in response to the hemibiotrophic bacterial pathogen Pseudomonas syringae and the necrotrophic fungal path…
Chr6	26457400	id6014698	1.55e-09	Den1TV	26508922	26510702	51522	LOC_Os06g44010	WRKY28, expressed	AT1G80840	ATWRKY40,WRKY40	WRKY DNA-binding protein 40	Pathogen-induced transcription factor. Binds W-box sequences in vitro. Forms protein complexes with itself and with WRKY40 and WRKY60. Coexpression with WRKY18 or WRKY60 made plants more susceptible to both P. syringae and B. cinerea. WRKY18, WRKY40, and WRKY60 have partially redundant roles in response to the hemibiotrophic bacterial pathogen Pseudomonas syringae and the necrotrophic fungal path…
Chr6	26456672	id6014694	1.55e-09	Den1TV	26514060	26515821	57388	LOC_Os06g44020	expressed protein	-	-	-
Chr6	26457400	id6014698	1.55e-09	Den1TV	26514060	26515821	56660	LOC_Os06g44020	expressed protein	-	-	-
Chr6	26456672	id6014694	1.55e-09	Den1TV	26528301	26537144	71629	LOC_Os06g44030	WD domain, G-beta repeat domain containing protein, expressed	AT5G25150	TAF5	TBP-associated factor 5	Encodes a putative TATA-binding-protein associated factor TAF5. TAFs are subunits of the general transcription factor IID (TFIID).
Chr6	26457400	id6014698	1.55e-09	Den1TV	26528301	26537144	70901	LOC_Os06g44030	WD domain, G-beta repeat domain containing protein, expressed	AT5G25150	TAF5	TBP-associated factor 5	Encodes a putative TATA-binding-protein associated factor TAF5. TAFs are subunits of the general transcription factor IID (TFIID).
Chr6	26456672	id6014694	1.55e-09	Den1TV	26553540	26560229	96868	LOC_Os06g44034	expressed protein	-	-	-
Chr6	26457400	id6014698	1.55e-09	Den1TV	26553540	26560229	96140	LOC_Os06g44034	expressed protein	-	-	-
Chr6	26456672	id6014694	1.55e-09	Den1TV	26562142	26565302	105470	LOC_Os06g44040	DOMON domain containing protein, expressed	AT5G54830	-	DOMON domain-containing protein / dopamine beta-monooxygenase N-terminal domain-containing protein	DOMON domain-containing protein / dopamine beta-monooxygenase N-terminal domain-containing protein; FUNCTIONS IN: dopamine beta-monooxygenase activity, monooxygenase activity; INVOLVED IN: histidine catabolic process, metabolic process; LOCATED IN: endomembrane system, integral to membrane; EXPRESSED IN: 22 plant structures; EXPRESSED DURING: 11 growth stages; CONTAINS InterPro DOMAIN/s: Cytochro…
Chr6	26457400	id6014698	1.55e-09	Den1TV	26562142	26565302	104742	LOC_Os06g44040	DOMON domain containing protein, expressed	AT5G54830	-	DOMON domain-containing protein / dopamine beta-monooxygenase N-terminal domain-containing protein	DOMON domain-containing protein / dopamine beta-monooxygenase N-terminal domain-containing protein; FUNCTIONS IN: dopamine beta-monooxygenase activity, monooxygenase activity; INVOLVED IN: histidine catabolic process, metabolic process; LOCATED IN: endomembrane system, integral to membrane; EXPRESSED IN: 22 plant structures; EXPRESSED DURING: 11 growth stages; CONTAINS InterPro DOMAIN/s: Cytochro…
Chr6	26456672	id6014694	1.55e-09	Den1TV	26568419	26571461	111747	LOC_Os06g44050	methyladenine glycosylase, putative, expressed	AT5G57970	-	DNA glycosylase superfamily protein	DNA glycosylase superfamily protein; FUNCTIONS IN: DNA-3-methyladenine glycosylase I activity, catalytic activity; INVOLVED IN: DNA repair, base-excision repair; EXPRESSED IN: 10 plant structures; EXPRESSED DURING: 6 growth stages; CONTAINS InterPro DOMAIN/s: DNA glycosylase (InterPro:IPR011257), Methyladenine glycosylase (InterPro:IPR005019); BEST Arabidopsis thaliana protein match is: DNA glyco…
Chr6	26457400	id6014698	1.55e-09	Den1TV	26568419	26571461	111019	LOC_Os06g44050	methyladenine glycosylase, putative, expressed	AT5G57970	-	DNA glycosylase superfamily protein	DNA glycosylase superfamily protein; FUNCTIONS IN: DNA-3-methyladenine glycosylase I activity, catalytic activity; INVOLVED IN: DNA repair, base-excision repair; EXPRESSED IN: 10 plant structures; EXPRESSED DURING: 6 growth stages; CONTAINS InterPro DOMAIN/s: DNA glycosylase (InterPro:IPR011257), Methyladenine glycosylase (InterPro:IPR005019); BEST Arabidopsis thaliana protein match is: DNA glyco…
Chr6	26456672	id6014694	1.55e-09	Den1TV	26574128	26578687	117456	LOC_Os06g44060	phospholipase D. Active site motif family protein, expressed	-	-	-
Chr6	26457400	id6014698	1.55e-09	Den1TV	26574128	26578687	116728	LOC_Os06g44060	phospholipase D. Active site motif family protein, expressed	-	-	-
Chr6	26456672	id6014694	1.55e-09	Den1TV	26580705	26582751	124033	LOC_Os06g44070	retrotransposon protein, putative, unclassified, expressed	-	-	-
Chr6	26457400	id6014698	1.55e-09	Den1TV	26580705	26582751	123305	LOC_Os06g44070	retrotransposon protein, putative, unclassified, expressed	-	-	-
Chr6	26456672	id6014694	1.55e-09	Den1TV	26584563	26587135	127891	LOC_Os06g44080	ubiquitin family protein, putative, expressed	AT1G31340	ATRUB1,NEDD8,RUB1	related to ubiquitin 1	Encodes a ubiquitin-related protein that is conjugated to target proteins by neddylation. It has been shown to be conjugated to the cullin AtCUL1. The RUB-conjugation pathway has been implicated in in auxin response.
Chr6	26457400	id6014698	1.55e-09	Den1TV	26584563	26587135	127163	LOC_Os06g44080	ubiquitin family protein, putative, expressed	AT1G31340	ATRUB1,NEDD8,RUB1	related to ubiquitin 1	Encodes a ubiquitin-related protein that is conjugated to target proteins by neddylation. It has been shown to be conjugated to the cullin AtCUL1. The RUB-conjugation pathway has been implicated in in auxin response.
Chr6	26456672	id6014694	1.55e-09	Den1TV	26588785	26589682	132113	LOC_Os06g44090	expressed protein	-	-	-
Chr6	26457400	id6014698	1.55e-09	Den1TV	26588785	26589682	131385	LOC_Os06g44090	expressed protein	-	-	-
Chr6	26456672	id6014694	1.55e-09	Den1TV	26590908	26592467	134236	LOC_Os06g44100	HLS, putative, expressed	AT2G23060	-	Acyl-CoA N-acyltransferases (NAT) superfamily protein	Acyl-CoA N-acyltransferases (NAT) superfamily protein; FUNCTIONS IN: N-acetyltransferase activity; INVOLVED IN: metabolic process; LOCATED IN: cellular_component unknown; EXPRESSED IN: embryo, leaf whorl, flower, pedicel, seed; EXPRESSED DURING: 4 anthesis, F mature embryo stage, petal differentiation and expansion stage, E expanded cotyledon stage, D bilateral stage; CONTAINS InterPro DOMAIN/s: …
Chr6	26457400	id6014698	1.55e-09	Den1TV	26590908	26592467	133508	LOC_Os06g44100	HLS, putative, expressed	AT2G23060	-	Acyl-CoA N-acyltransferases (NAT) superfamily protein	Acyl-CoA N-acyltransferases (NAT) superfamily protein; FUNCTIONS IN: N-acetyltransferase activity; INVOLVED IN: metabolic process; LOCATED IN: cellular_component unknown; EXPRESSED IN: embryo, leaf whorl, flower, pedicel, seed; EXPRESSED DURING: 4 anthesis, F mature embryo stage, petal differentiation and expansion stage, E expanded cotyledon stage, D bilateral stage; CONTAINS InterPro DOMAIN/s: …
Chr6	26456672	id6014694	1.55e-09	Den1TV	26594256	26595141	137584	LOC_Os06g44110
Chr6	26457400	id6014698	1.55e-09	Den1TV	26594256	26595141	136856	LOC_Os06g44110
Chr6	26456672	id6014694	1.55e-09	Den1TV	26606364	26606890	149692	LOC_Os06g44120	retrotransposon protein, putative, Ty3-gypsy subclass	-	-	-
Chr6	26457400	id6014698	1.55e-09	Den1TV	26606364	26606890	148964	LOC_Os06g44120	retrotransposon protein, putative, Ty3-gypsy subclass	-	-	-
Chr6	26456672	id6014694	1.55e-09	Den1TV	26607733	26609425	151061	LOC_Os06g44130	retrotransposon protein, putative, unclassified	-	-	-
Chr6	26457400	id6014698	1.55e-09	Den1TV	26607733	26609425	150333	LOC_Os06g44130	retrotransposon protein, putative, unclassified	-	-	-
Chr6	26456672	id6014694	1.55e-09	Den1TV	26630941	26633881	174269	LOC_Os06g44140	transmembrane 9 superfamily member, putative, expressed	AT5G25100	-	Endomembrane protein 70 protein family	Endomembrane protein 70 protein family; CONTAINS InterPro DOMAIN/s: Nonaspanin (TM9SF) (InterPro:IPR004240); BEST Arabidopsis thaliana protein match is: Endomembrane protein 70 protein family (TAIR:AT5G10840.1).
Chr6	26457400	id6014698	1.55e-09	Den1TV	26630941	26633881	173541	LOC_Os06g44140	transmembrane 9 superfamily member, putative, expressed	AT5G25100	-	Endomembrane protein 70 protein family	Endomembrane protein 70 protein family; CONTAINS InterPro DOMAIN/s: Nonaspanin (TM9SF) (InterPro:IPR004240); BEST Arabidopsis thaliana protein match is: Endomembrane protein 70 protein family (TAIR:AT5G10840.1).
Chr6	26456672	id6014694	1.55e-09	Den1TV	26634635	26638760	177963	LOC_Os06g44150	CorA-like magnesium transporter protein, putative, expressed	AT1G16010	MGT2,MRS2-1	magnesium transporter 2	Transmembrane magnesium transporter. One of nine family members.
Chr6	26457400	id6014698	1.55e-09	Den1TV	26634635	26638760	177235	LOC_Os06g44150	CorA-like magnesium transporter protein, putative, expressed	AT1G16010	MGT2,MRS2-1	magnesium transporter 2	Transmembrane magnesium transporter. One of nine family members.
Chr6	26456672	id6014694	1.55e-09	Den1TV	26645327	26646899	188655	LOC_Os06g44160	heat shock protein DnaJ, putative, expressed	AT1G80920	J8	Chaperone DnaJ-domain superfamily protein	A nuclear encoded soluble protein found in the chloroplast stroma.
Chr6	26457400	id6014698	1.55e-09	Den1TV	26645327	26646899	187927	LOC_Os06g44160	heat shock protein DnaJ, putative, expressed	AT1G80920	J8	Chaperone DnaJ-domain superfamily protein	A nuclear encoded soluble protein found in the chloroplast stroma.
Chr6	26456672	id6014694	1.55e-09	Den1TV	26649130	26651373	192458	LOC_Os06g44170	NAD dependent epimerase/dehydratase family protein, putative, expressed	AT4G27250	-	NAD(P)-binding Rossmann-fold superfamily protein	NAD(P)-binding Rossmann-fold superfamily protein; FUNCTIONS IN: cinnamyl-alcohol dehydrogenase activity; INVOLVED IN: cellular metabolic process, metabolic process; LOCATED IN: cellular_component unknown; EXPRESSED IN: 13 plant structures; EXPRESSED DURING: 6 growth stages; CONTAINS InterPro DOMAIN/s: NAD-dependent epimerase/dehydratase (InterPro:IPR001509), NAD(P)-binding domain (InterPro:IPR016…	Auxin Metabolism
Chr6	26457400	id6014698	1.55e-09	Den1TV	26649130	26651373	191730	LOC_Os06g44170	NAD dependent epimerase/dehydratase family protein, putative, expressed	AT4G27250	-	NAD(P)-binding Rossmann-fold superfamily protein	NAD(P)-binding Rossmann-fold superfamily protein; FUNCTIONS IN: cinnamyl-alcohol dehydrogenase activity; INVOLVED IN: cellular metabolic process, metabolic process; LOCATED IN: cellular_component unknown; EXPRESSED IN: 13 plant structures; EXPRESSED DURING: 6 growth stages; CONTAINS InterPro DOMAIN/s: NAD-dependent epimerase/dehydratase (InterPro:IPR001509), NAD(P)-binding domain (InterPro:IPR016…	Auxin Metabolism
Chr6	26456672	id6014694	1.55e-09	Den1TV	26651832	26658266	195160	LOC_Os06g44180	NAD dependent epimerase/dehydratase family protein, putative, expressed	AT4G27250	-	NAD(P)-binding Rossmann-fold superfamily protein	NAD(P)-binding Rossmann-fold superfamily protein; FUNCTIONS IN: cinnamyl-alcohol dehydrogenase activity; INVOLVED IN: cellular metabolic process, metabolic process; LOCATED IN: cellular_component unknown; EXPRESSED IN: 13 plant structures; EXPRESSED DURING: 6 growth stages; CONTAINS InterPro DOMAIN/s: NAD-dependent epimerase/dehydratase (InterPro:IPR001509), NAD(P)-binding domain (InterPro:IPR016…	Auxin Metabolism
Chr6	26457400	id6014698	1.55e-09	Den1TV	26651832	26658266	194432	LOC_Os06g44180	NAD dependent epimerase/dehydratase family protein, putative, expressed	AT4G27250	-	NAD(P)-binding Rossmann-fold superfamily protein	NAD(P)-binding Rossmann-fold superfamily protein; FUNCTIONS IN: cinnamyl-alcohol dehydrogenase activity; INVOLVED IN: cellular metabolic process, metabolic process; LOCATED IN: cellular_component unknown; EXPRESSED IN: 13 plant structures; EXPRESSED DURING: 6 growth stages; CONTAINS InterPro DOMAIN/s: NAD-dependent epimerase/dehydratase (InterPro:IPR001509), NAD(P)-binding domain (InterPro:IPR016…	Auxin Metabolism
Chr6	26323027	id6014518	4.69e-09	Den1TV	26122170	26123153	-200857	LOC_Os06g43470	cytochrome P450 71A9, putative, expressed	AT5G42590	CYP71A16	cytochrome P450, family 71, subfamily A, polypeptide 16	putative cytochrome P450
Chr6	26323027	id6014518	4.69e-09	Den1TV	26136032	26138346	-186995	LOC_Os06g43480	cytochrome P450, putative, expressed	AT2G24180	CYP71B6	cytochrome p450 71b6	cytochrome P450 monooxygenase
Chr6	26323027	id6014518	4.69e-09	Den1TV	26144809	26147455	-178218	LOC_Os06g43490	cytochrome P450, putative, expressed	AT1G13080	CYP71B2	cytochrome P450, family 71, subfamily B, polypeptide 2	cytochrome P450 monooxygenase
Chr6	26323027	id6014518	4.69e-09	Den1TV	26153318	26153779	-169709	LOC_Os06g43500	expressed protein	-	-	-
Chr6	26323027	id6014518	4.69e-09	Den1TV	26154407	26158119	-168620	LOC_Os06g43510	cytochrome P450 71D6, putative, expressed	AT1G11610	CYP71A18	cytochrome P450, family 71, subfamily A, polypeptide 18	putative cytochrome P450
Chr6	26323027	id6014518	4.69e-09	Den1TV	26158545	26163600	-164482	LOC_Os06g43520	cytochrome P450 71D7, putative, expressed	AT3G48310	CYP71A22	cytochrome P450, family 71, subfamily A, polypeptide 22	putative cytochrome P450
Chr6	26323027	id6014518	4.69e-09	Den1TV	26171982	26172317	-151045	LOC_Os06g43530	expressed protein	-	-	-
Chr6	26366992	id6014587	4.69e-09	Den1TV	26171982	26172317	-195010	LOC_Os06g43530	expressed protein	-	-	-
Chr6	26323027	id6014518	4.69e-09	Den1TV	26175583	26179966	-147444	LOC_Os06g43540	retrotransposon protein, putative, unclassified, expressed	-	-	-
Chr6	26366992	id6014587	4.69e-09	Den1TV	26175583	26179966	-191409	LOC_Os06g43540	retrotransposon protein, putative, unclassified, expressed	-	-	-
Chr6	26323027	id6014518	4.69e-09	Den1TV	26182310	26186107	-140717	LOC_Os06g43550	expressed protein	AT5G32440	-	Ubiquitin system component Cue protein	Ubiquitin system component Cue protein; LOCATED IN: chloroplast; EXPRESSED IN: 24 plant structures; EXPRESSED DURING: 15 growth stages; CONTAINS InterPro DOMAIN/s: Ubiquitin system component Cue (InterPro:IPR003892); BEST Arabidopsis thaliana protein match is: unknown protein (TAIR:AT1G80040.1).
Chr6	26366992	id6014587	4.69e-09	Den1TV	26182310	26186107	-184682	LOC_Os06g43550	expressed protein	AT5G32440	-	Ubiquitin system component Cue protein	Ubiquitin system component Cue protein; LOCATED IN: chloroplast; EXPRESSED IN: 24 plant structures; EXPRESSED DURING: 15 growth stages; CONTAINS InterPro DOMAIN/s: Ubiquitin system component Cue (InterPro:IPR003892); BEST Arabidopsis thaliana protein match is: unknown protein (TAIR:AT1G80040.1).
Chr6	26323027	id6014518	4.69e-09	Den1TV	26188975	26197122	-134052	LOC_Os06g43560	phox domain-containing protein, putative, expressed	AT4G32160	-	Phox (PX) domain-containing protein	Phox (PX) domain-containing protein; CONTAINS InterPro DOMAIN/s: Phox-like (InterPro:IPR001683); BEST Arabidopsis thaliana protein match is: Phox (PX) domain-containing protein (TAIR:AT2G25350.1); Has 33521 Blast hits to 21186 proteins in 1483 species: Archae - 481; Bacteria - 3615; Metazoa - 17372; Fungi - 2745; Plants - 1628; Viruses - 165; Other Eukaryotes - 7515 (source: NCBI BLink).
Chr6	26366992	id6014587	4.69e-09	Den1TV	26188975	26197122	-178017	LOC_Os06g43560	phox domain-containing protein, putative, expressed	AT4G32160	-	Phox (PX) domain-containing protein	Phox (PX) domain-containing protein; CONTAINS InterPro DOMAIN/s: Phox-like (InterPro:IPR001683); BEST Arabidopsis thaliana protein match is: Phox (PX) domain-containing protein (TAIR:AT2G25350.1); Has 33521 Blast hits to 21186 proteins in 1483 species: Archae - 481; Bacteria - 3615; Metazoa - 17372; Fungi - 2745; Plants - 1628; Viruses - 165; Other Eukaryotes - 7515 (source: NCBI BLink).
Chr6	26323027	id6014518	4.69e-09	Den1TV	26198323	26203626	-124704	LOC_Os06g43570	peptidase, T1 family, putative, expressed	AT1G21720	PBC1	proteasome beta subunit C1	20S proteasome beta subunit PBC1 truncated protein (PBC1)
Chr6	26366992	id6014587	4.69e-09	Den1TV	26198323	26203626	-168669	LOC_Os06g43570	peptidase, T1 family, putative, expressed	AT1G21720	PBC1	proteasome beta subunit C1	20S proteasome beta subunit PBC1 truncated protein (PBC1)
Chr6	26323027	id6014518	4.69e-09	Den1TV	26207298	26211004	-115729	LOC_Os06g43580	expressed protein	-	-	-
Chr6	26366992	id6014587	4.69e-09	Den1TV	26207298	26211004	-159694	LOC_Os06g43580	expressed protein	-	-	-
Chr6	26323027	id6014518	4.69e-09	Den1TV	26214485	26217669	-108542	LOC_Os06g43590	SNF7 domain containing protein, putative, expressed	AT1G17730	CHMP1B,VPS46.1	vacuolar protein sorting 46.1	Encodes an ESCRT-related protein: CHMP1A/AT1G73030; CHMP1B/AT1G17730. CHMP1A and B mediate multivesicular body sorting of auxin carriers and are required for plant development. ESCRT: Endosomal Sorting Complexes Required For Transport machinery; CHMP: Charged Multivesicular Body Protein/Chromatin Modifying Protein.
Chr6	26366992	id6014587	4.69e-09	Den1TV	26214485	26217669	-152507	LOC_Os06g43590	SNF7 domain containing protein, putative, expressed	AT1G17730	CHMP1B,VPS46.1	vacuolar protein sorting 46.1	Encodes an ESCRT-related protein: CHMP1A/AT1G73030; CHMP1B/AT1G17730. CHMP1A and B mediate multivesicular body sorting of auxin carriers and are required for plant development. ESCRT: Endosomal Sorting Complexes Required For Transport machinery; CHMP: Charged Multivesicular Body Protein/Chromatin Modifying Protein.
Chr6	26323027	id6014518	4.69e-09	Den1TV	26226107	26227763	-96920	LOC_Os06g43600	LTPL129 - Protease inhibitor/seed storage/LTP family protein precursor, expressed	AT3G22142	-	Bifunctional inhibitor/lipid-transfer protein/seed storage 2S albumin superfamily protein	Encodes a Protease inhibitor/seed storage/LTP family protein
Chr6	26366992	id6014587	4.69e-09	Den1TV	26226107	26227763	-140885	LOC_Os06g43600	LTPL129 - Protease inhibitor/seed storage/LTP family protein precursor, expressed	AT3G22142	-	Bifunctional inhibitor/lipid-transfer protein/seed storage 2S albumin superfamily protein	Encodes a Protease inhibitor/seed storage/LTP family protein
Chr6	26323027	id6014518	4.69e-09	Den1TV	26228860	26231888	-94167	LOC_Os06g43610	formamidopyrimidine-DNA glycosylase, putative, expressed	AT1G52500	ATFPG-1,ATFPG-2,ATMMH-1,ATMMH-2,FPG-1,FPG-2,MMH-1,MMH-2	MUTM homolog-1	Encodes one of the splice variants of Arabidopsis thaliana MutM homolog. Encodes a formamidopyrimidine-DNA glycosylase that has abasic lyase activity and is able to nick double- stranded oligonucleotides containing 8-oxo-7,8-dihydroguanine (8-oxoG) in vitro.
Chr6	26366992	id6014587	4.69e-09	Den1TV	26228860	26231888	-138132	LOC_Os06g43610	formamidopyrimidine-DNA glycosylase, putative, expressed	AT1G52500	ATFPG-1,ATFPG-2,ATMMH-1,ATMMH-2,FPG-1,FPG-2,MMH-1,MMH-2	MUTM homolog-1	Encodes one of the splice variants of Arabidopsis thaliana MutM homolog. Encodes a formamidopyrimidine-DNA glycosylase that has abasic lyase activity and is able to nick double- stranded oligonucleotides containing 8-oxo-7,8-dihydroguanine (8-oxoG) in vitro.
Chr6	26323027	id6014518	4.69e-09	Den1TV	26233935	26237273	-89092	LOC_Os06g43620	haemolysin-III, putative, expressed	AT4G30850	HHP2	heptahelical transmembrane protein2	heptahelical transmembrane protein homologous to human adiponectin receptors and progestin receptors
Chr6	26366992	id6014587	4.69e-09	Den1TV	26233935	26237273	-133057	LOC_Os06g43620	haemolysin-III, putative, expressed	AT4G30850	HHP2	heptahelical transmembrane protein2	heptahelical transmembrane protein homologous to human adiponectin receptors and progestin receptors
Chr6	26323027	id6014518	4.69e-09	Den1TV	26241008	26249272	-82019	LOC_Os06g43630	sucrose-phosphate synthase, putative, expressed	AT5G20280	ATSPS1F,SPS1F	sucrose phosphate synthase 1F	Encodes a protein with putative sucrose-phosphate synthase activity. When the gene was expressed in transgenic tobacco plants, a clear trend for increased SPS activity was noted.
Chr6	26366992	id6014587	4.69e-09	Den1TV	26241008	26249272	-125984	LOC_Os06g43630	sucrose-phosphate synthase, putative, expressed	AT5G20280	ATSPS1F,SPS1F	sucrose phosphate synthase 1F	Encodes a protein with putative sucrose-phosphate synthase activity. When the gene was expressed in transgenic tobacco plants, a clear trend for increased SPS activity was noted.
Chr6	26323027	id6014518	4.69e-09	Den1TV	26253122	26258284	-69905	LOC_Os06g43640	Ser/Thr protein phosphatase family protein, putative, expressed	AT5G34850	ATPAP26,PAP26	purple acid phosphatase 26	Encodes a dual-targeted purple acid phosphatase isozyme AtPAP26. Involved in phosphate metabolism.
Chr6	26366992	id6014587	4.69e-09	Den1TV	26253122	26258284	-113870	LOC_Os06g43640	Ser/Thr protein phosphatase family protein, putative, expressed	AT5G34850	ATPAP26,PAP26	purple acid phosphatase 26	Encodes a dual-targeted purple acid phosphatase isozyme AtPAP26. Involved in phosphate metabolism.
Chr6	26323027	id6014518	4.69e-09	Den1TV	26262106	26265856	-60921	LOC_Os06g43650	secreted salivary protein, putative, expressed	AT2G25310	-	Protein of unknown function (DUF2012)	FUNCTIONS IN: carbohydrate binding; INVOLVED IN: biological_process unknown; LOCATED IN: endomembrane system; EXPRESSED IN: 22 plant structures; EXPRESSED DURING: 13 growth stages; CONTAINS InterPro DOMAIN/s: Carbohydrate-binding-like fold (InterPro:IPR013784), Protein of unknown function DUF2012 (InterPro:IPR019008); BEST Arabidopsis thaliana protein match is: Protein of unknown function (DUF201…
Chr6	26366992	id6014587	4.69e-09	Den1TV	26262106	26265856	-104886	LOC_Os06g43650	secreted salivary protein, putative, expressed	AT2G25310	-	Protein of unknown function (DUF2012)	FUNCTIONS IN: carbohydrate binding; INVOLVED IN: biological_process unknown; LOCATED IN: endomembrane system; EXPRESSED IN: 22 plant structures; EXPRESSED DURING: 13 growth stages; CONTAINS InterPro DOMAIN/s: Carbohydrate-binding-like fold (InterPro:IPR013784), Protein of unknown function DUF2012 (InterPro:IPR019008); BEST Arabidopsis thaliana protein match is: Protein of unknown function (DUF201…
Chr6	26323027	id6014518	4.69e-09	Den1TV	26271900	26277669	-51127	LOC_Os06g43660	inorganic H+ pyrophosphatase, putative, expressed	AT1G15690	ATAVP3,AtVHP1;1,AVP-3,AVP1	Inorganic H pyrophosphatase family protein	Encodes a H(+)-translocating (pyrophosphate-energized) inorganic pyrophosphatase (H(+)-PPase; EC 3.6.1.1) located in the vacuolar membrane. Expression is found in all tissues examined, including meristems and floral organ primordium. Expression is particularly enhanced in pollen, and is repressed by light. Over expression and loss of function phenotypes suggest AVP1 is involved in regulation of a…
Chr6	26366992	id6014587	4.69e-09	Den1TV	26271900	26277669	-95092	LOC_Os06g43660	inorganic H+ pyrophosphatase, putative, expressed	AT1G15690	ATAVP3,AtVHP1;1,AVP-3,AVP1	Inorganic H pyrophosphatase family protein	Encodes a H(+)-translocating (pyrophosphate-energized) inorganic pyrophosphatase (H(+)-PPase; EC 3.6.1.1) located in the vacuolar membrane. Expression is found in all tissues examined, including meristems and floral organ primordium. Expression is particularly enhanced in pollen, and is repressed by light. Over expression and loss of function phenotypes suggest AVP1 is involved in regulation of a…
Chr6	26323027	id6014518	4.69e-09	Den1TV	26278807	26291348	-44220	LOC_Os06g43670	Leucine Rich Repeat family protein, expressed	AT3G14460	-	LRR and NB-ARC domains-containing disease resistance protein	LRR and NB-ARC domains-containing disease resistance protein; FUNCTIONS IN: ATP binding; INVOLVED IN: apoptosis, defense response; CONTAINS InterPro DOMAIN/s: NB-ARC (InterPro:IPR002182), Leucine-rich repeat (InterPro:IPR001611), Disease resistance protein (InterPro:IPR000767); BEST Arabidopsis thaliana protein match is: NB-ARC domain-containing disease resistance protein (TAIR:AT3G14470.1); Has …
Chr6	26366992	id6014587	4.69e-09	Den1TV	26278807	26291348	-88185	LOC_Os06g43670	Leucine Rich Repeat family protein, expressed	AT3G14460	-	LRR and NB-ARC domains-containing disease resistance protein	LRR and NB-ARC domains-containing disease resistance protein; FUNCTIONS IN: ATP binding; INVOLVED IN: apoptosis, defense response; CONTAINS InterPro DOMAIN/s: NB-ARC (InterPro:IPR002182), Leucine-rich repeat (InterPro:IPR001611), Disease resistance protein (InterPro:IPR000767); BEST Arabidopsis thaliana protein match is: NB-ARC domain-containing disease resistance protein (TAIR:AT3G14470.1); Has …
Chr6	26323027	id6014518	4.69e-09	Den1TV	26295682	26302263	-27345	LOC_Os06g43680	palmitoyltransferase TIP1, putative, expressed	AT5G20350	TIP1	Ankyrin repeat family protein with DHHC zinc finger domain	Encodes a protein containing ankyrin and DHHC-CRD domain. Acts to restrict the size of the swelling that forms at the beginning of root hair cell growth, possibly by a mechanism that requires RHD1. Mutant displays defects in both root hair and pollen tube growth.
Chr6	26366992	id6014587	4.69e-09	Den1TV	26295682	26302263	-71310	LOC_Os06g43680	palmitoyltransferase TIP1, putative, expressed	AT5G20350	TIP1	Ankyrin repeat family protein with DHHC zinc finger domain	Encodes a protein containing ankyrin and DHHC-CRD domain. Acts to restrict the size of the swelling that forms at the beginning of root hair cell growth, possibly by a mechanism that requires RHD1. Mutant displays defects in both root hair and pollen tube growth.
Chr6	26323027	id6014518	4.69e-09	Den1TV	26302840	26311415	-20187	LOC_Os06g43690	WD repeat-containing protein, putative, expressed	AT4G04940	-	transducin family protein / WD-40 repeat family protein	transducin family protein / WD-40 repeat family protein; FUNCTIONS IN: nucleotide binding; INVOLVED IN: rRNA processing; LOCATED IN: CUL4 RING ubiquitin ligase complex; EXPRESSED IN: 20 plant structures; EXPRESSED DURING: 11 growth stages; CONTAINS InterPro DOMAIN/s: WD40 repeat 2 (InterPro:IPR019782), WD40 repeat, conserved site (InterPro:IPR019775), WD40 repeat (InterPro:IPR001680), WD40 repeat…
Chr6	26366992	id6014587	4.69e-09	Den1TV	26302840	26311415	-64152	LOC_Os06g43690	WD repeat-containing protein, putative, expressed	AT4G04940	-	transducin family protein / WD-40 repeat family protein	transducin family protein / WD-40 repeat family protein; FUNCTIONS IN: nucleotide binding; INVOLVED IN: rRNA processing; LOCATED IN: CUL4 RING ubiquitin ligase complex; EXPRESSED IN: 20 plant structures; EXPRESSED DURING: 11 growth stages; CONTAINS InterPro DOMAIN/s: WD40 repeat 2 (InterPro:IPR019782), WD40 repeat, conserved site (InterPro:IPR019775), WD40 repeat (InterPro:IPR001680), WD40 repeat…
Chr6	26323027	id6014518	4.69e-09	Den1TV	26311605	26314066	-11422	LOC_Os06g43700	transmembrane amino acid transporter protein, putative, expressed	AT1G80510	-	Transmembrane amino acid transporter family protein	Encodes a close relative of the amino acid transporter ANT1 (AT3G11900).
Chr6	26366992	id6014587	4.69e-09	Den1TV	26311605	26314066	-55387	LOC_Os06g43700	transmembrane amino acid transporter protein, putative, expressed	AT1G80510	-	Transmembrane amino acid transporter family protein	Encodes a close relative of the amino acid transporter ANT1 (AT3G11900).
Chr6	26323027	id6014518	4.69e-09	Den1TV	26315045	26317959	-7982	LOC_Os06g43710	glucosidase II beta subunit-like domain containing protein, expressed	AT5G35080	-	-	Encodes a protein involved in the endoplasmic reticulum-associated degradation of glycoproteins.
Chr6	26366992	id6014587	4.69e-09	Den1TV	26315045	26317959	-51947	LOC_Os06g43710	glucosidase II beta subunit-like domain containing protein, expressed	AT5G35080	-	-	Encodes a protein involved in the endoplasmic reticulum-associated degradation of glycoproteins.
Chr6	26323027	id6014518	4.69e-09	Den1TV	26318548	26319186	-4479	LOC_Os06g43720	expressed protein	-	-	-
Chr6	26366992	id6014587	4.69e-09	Den1TV	26318548	26319186	-48444	LOC_Os06g43720	expressed protein	-	-	-
Chr6	26323027	id6014518	4.69e-09	Den1TV	26320260	26320562	-2767	LOC_Os06g43730	expressed protein	-	-	-
Chr6	26366992	id6014587	4.69e-09	Den1TV	26320260	26320562	-46732	LOC_Os06g43730	expressed protein	-	-	-
Chr6	26323027	id6014518	4.69e-09	Den1TV	26321831	26323096	-1196	LOC_Os06g43740	OsFBX201 - F-box domain containing protein, expressed	AT3G49150	-	F-box/RNI-like superfamily protein	F-box/RNI-like superfamily protein; CONTAINS InterPro DOMAIN/s: F-box domain, cyclin-like (InterPro:IPR001810), F-box domain, Skp2-like (InterPro:IPR022364), FBD-like (InterPro:IPR006566); BEST Arabidopsis thaliana protein match is: RNI-like superfamily protein (TAIR:AT3G59240.1); Has 1918 Blast hits to 1865 proteins in 43 species: Archae - 0; Bacteria - 0; Metazoa - 29; Fungi - 4; Plants - 1883;…
Chr6	26366992	id6014587	4.69e-09	Den1TV	26321831	26323096	-45161	LOC_Os06g43740	OsFBX201 - F-box domain containing protein, expressed	AT3G49150	-	F-box/RNI-like superfamily protein	F-box/RNI-like superfamily protein; CONTAINS InterPro DOMAIN/s: F-box domain, cyclin-like (InterPro:IPR001810), F-box domain, Skp2-like (InterPro:IPR022364), FBD-like (InterPro:IPR006566); BEST Arabidopsis thaliana protein match is: RNI-like superfamily protein (TAIR:AT3G59240.1); Has 1918 Blast hits to 1865 proteins in 43 species: Archae - 0; Bacteria - 0; Metazoa - 29; Fungi - 4; Plants - 1883;…
Chr6	26323027	id6014518	4.69e-09	Den1TV	26325170	26328347	2143	LOC_Os06g43750	expressed protein	AT4G32930	-	-	unknown protein; FUNCTIONS IN: molecular_function unknown; INVOLVED IN: biological_process unknown; LOCATED IN: cellular_component unknown; EXPRESSED IN: 22 plant structures; EXPRESSED DURING: 13 growth stages; CONTAINS InterPro DOMAIN/s: Protein of unknown function DUF866, eukaryotic (InterPro:IPR008584).
Chr6	26366992	id6014587	4.69e-09	Den1TV	26325170	26328347	-41822	LOC_Os06g43750	expressed protein	AT4G32930	-	-	unknown protein; FUNCTIONS IN: molecular_function unknown; INVOLVED IN: biological_process unknown; LOCATED IN: cellular_component unknown; EXPRESSED IN: 22 plant structures; EXPRESSED DURING: 13 growth stages; CONTAINS InterPro DOMAIN/s: Protein of unknown function DUF866, eukaryotic (InterPro:IPR008584).
Chr6	26323027	id6014518	4.69e-09	Den1TV	26331890	26344253	8863	LOC_Os06g43760	tRNA synthetase class I, putative, expressed	AT4G10320	-	tRNA synthetase class I (I, L, M and V) family protein	tRNA synthetase class I (I, L, M and V) family protein; FUNCTIONS IN: isoleucine-tRNA ligase activity, nucleotide binding, aminoacyl-tRNA ligase activity, zinc ion binding, ATP binding; INVOLVED IN: response to cadmium ion, tRNA aminoacylation for protein translation; LOCATED IN: cytosol; EXPRESSED IN: male gametophyte, guard cell, epidermis, cultured cell, pollen tube; EXPRESSED DURING: L mature…
Chr6	26366992	id6014587	4.69e-09	Den1TV	26331890	26344253	-35102	LOC_Os06g43760	tRNA synthetase class I, putative, expressed	AT4G10320	-	tRNA synthetase class I (I, L, M and V) family protein	tRNA synthetase class I (I, L, M and V) family protein; FUNCTIONS IN: isoleucine-tRNA ligase activity, nucleotide binding, aminoacyl-tRNA ligase activity, zinc ion binding, ATP binding; INVOLVED IN: response to cadmium ion, tRNA aminoacylation for protein translation; LOCATED IN: cytosol; EXPRESSED IN: male gametophyte, guard cell, epidermis, cultured cell, pollen tube; EXPRESSED DURING: L mature…
Chr6	26323027	id6014518	4.69e-09	Den1TV	26345139	26346101	22112	LOC_Os06g43770	expressed protein	AT1G15760	-	Sterile alpha motif (SAM) domain-containing protein	Sterile alpha motif (SAM) domain-containing protein; CONTAINS InterPro DOMAIN/s: Sterile alpha motif homology (InterPro:IPR010993), Sterile alpha motif, type 2 (InterPro:IPR011510); BEST Arabidopsis thaliana protein match is: Sterile alpha motif (SAM) domain-containing protein (TAIR:AT1G80520.1); Has 64 Blast hits to 64 proteins in 13 species: Archae - 0; Bacteria - 0; Metazoa - 0; Fungi - 0; Pla…
Chr6	26366992	id6014587	4.69e-09	Den1TV	26345139	26346101	-21853	LOC_Os06g43770	expressed protein	AT1G15760	-	Sterile alpha motif (SAM) domain-containing protein	Sterile alpha motif (SAM) domain-containing protein; CONTAINS InterPro DOMAIN/s: Sterile alpha motif homology (InterPro:IPR010993), Sterile alpha motif, type 2 (InterPro:IPR011510); BEST Arabidopsis thaliana protein match is: Sterile alpha motif (SAM) domain-containing protein (TAIR:AT1G80520.1); Has 64 Blast hits to 64 proteins in 13 species: Archae - 0; Bacteria - 0; Metazoa - 0; Fungi - 0; Pla…
Chr6	26323027	id6014518	4.69e-09	Den1TV	26354718	26358086	31691	LOC_Os06g43780	expressed protein	AT2G12400	-	-	unknown protein; FUNCTIONS IN: molecular_function unknown; INVOLVED IN: biological_process unknown; LOCATED IN: endomembrane system; EXPRESSED IN: 25 plant structures; EXPRESSED DURING: 13 growth stages; BEST Arabidopsis thaliana protein match is: unknown protein (TAIR:AT2G25270.1); Has 177 Blast hits to 172 proteins in 23 species: Archae - 0; Bacteria - 2; Metazoa - 3; Fungi - 0; Plants - 164; V…
Chr6	26366992	id6014587	4.69e-09	Den1TV	26354718	26358086	-12274	LOC_Os06g43780	expressed protein	AT2G12400	-	-	unknown protein; FUNCTIONS IN: molecular_function unknown; INVOLVED IN: biological_process unknown; LOCATED IN: endomembrane system; EXPRESSED IN: 25 plant structures; EXPRESSED DURING: 13 growth stages; BEST Arabidopsis thaliana protein match is: unknown protein (TAIR:AT2G25270.1); Has 177 Blast hits to 172 proteins in 23 species: Archae - 0; Bacteria - 2; Metazoa - 3; Fungi - 0; Plants - 164; V…
Chr6	26323027	id6014518	4.69e-09	Den1TV	26359284	26373493	36257	LOC_Os06g43790	transcription initiation factor TFIID subunit 1, putative, expressed	AT1G32750	GTD1,HAC13,HAF01,HAF1,TAF1	HAC13 protein (HAC13)	This gene is predicted to encode a histone acetyltransferase. Five lines with RNAi constructs directed against HAF1 grow normally and can produce root calli, but have defects in agrobacterium-mediated transformation.
Chr6	26366992	id6014587	4.69e-09	Den1TV	26359284	26373493	-7708	LOC_Os06g43790	transcription initiation factor TFIID subunit 1, putative, expressed	AT1G32750	GTD1,HAC13,HAF01,HAF1,TAF1	HAC13 protein (HAC13)	This gene is predicted to encode a histone acetyltransferase. Five lines with RNAi constructs directed against HAF1 grow normally and can produce root calli, but have defects in agrobacterium-mediated transformation.
Chr6	26323027	id6014518	4.69e-09	Den1TV	26374959	26378230	51932	LOC_Os06g43800	methyltransferase domain containing protein, putative, expressed	AT2G41040	-	S-adenosyl-L-methionine-dependent methyltransferases superfamily protein	S-adenosyl-L-methionine-dependent methyltransferases superfamily protein; FUNCTIONS IN: methyltransferase activity; INVOLVED IN: response to karrikin; LOCATED IN: chloroplast, plastoglobule; EXPRESSED IN: 21 plant structures; EXPRESSED DURING: 12 growth stages; CONTAINS InterPro DOMAIN/s: Methyltransferase type 11 (InterPro:IPR013216); BEST Arabidopsis thaliana protein match is: S-adenosyl-L-meth…
Chr6	26366992	id6014587	4.69e-09	Den1TV	26374959	26378230	7967	LOC_Os06g43800	methyltransferase domain containing protein, putative, expressed	AT2G41040	-	S-adenosyl-L-methionine-dependent methyltransferases superfamily protein	S-adenosyl-L-methionine-dependent methyltransferases superfamily protein; FUNCTIONS IN: methyltransferase activity; INVOLVED IN: response to karrikin; LOCATED IN: chloroplast, plastoglobule; EXPRESSED IN: 21 plant structures; EXPRESSED DURING: 12 growth stages; CONTAINS InterPro DOMAIN/s: Methyltransferase type 11 (InterPro:IPR013216); BEST Arabidopsis thaliana protein match is: S-adenosyl-L-meth…
Chr6	26323027	id6014518	4.69e-09	Den1TV	26383997	26384662	60970	LOC_Os06g43810	expressed protein	AT5G35090	-	-	unknown protein; Has 1807 Blast hits to 1807 proteins in 277 species: Archae - 0; Bacteria - 0; Metazoa - 736; Fungi - 347; Plants - 385; Viruses - 0; Other Eukaryotes - 339 (source: NCBI BLink).
Chr6	26366992	id6014587	4.69e-09	Den1TV	26383997	26384662	17005	LOC_Os06g43810	expressed protein	AT5G35090	-	-	unknown protein; Has 1807 Blast hits to 1807 proteins in 277 species: Archae - 0; Bacteria - 0; Metazoa - 736; Fungi - 347; Plants - 385; Viruses - 0; Other Eukaryotes - 339 (source: NCBI BLink).
Chr6	26323027	id6014518	4.69e-09	Den1TV	26387053	26390622	64026	LOC_Os06g43820	expressed protein	-	-	-
Chr6	26366992	id6014587	4.69e-09	Den1TV	26387053	26390622	20061	LOC_Os06g43820	expressed protein	-	-	-
Chr6	26323027	id6014518	4.69e-09	Den1TV	26392281	26392499	69254	LOC_Os06g43830	retrotransposon protein, putative, Ty3-gypsy subclass	-	-	-
Chr6	26366992	id6014587	4.69e-09	Den1TV	26392281	26392499	25289	LOC_Os06g43830	retrotransposon protein, putative, Ty3-gypsy subclass	-	-	-
Chr6	26323027	id6014518	4.69e-09	Den1TV	26398279	26404234	75252	LOC_Os06g43840	protein kinase domain containing protein, expressed	AT3G46920	-	Protein kinase superfamily protein with octicosapeptide/Phox/Bem1p domain	Protein kinase superfamily protein with octicosapeptide/Phox/Bem1p domain; FUNCTIONS IN: protein serine/threonine/tyrosine kinase activity, protein kinase activity; INVOLVED IN: protein amino acid phosphorylation; LOCATED IN: chloroplast; EXPRESSED IN: 21 plant structures; EXPRESSED DURING: 10 growth stages; CONTAINS InterPro DOMAIN/s: Octicosapeptide/Phox/Bem1p (InterPro:IPR000270), Protein kina…
Chr6	26366992	id6014587	4.69e-09	Den1TV	26398279	26404234	31287	LOC_Os06g43840	protein kinase domain containing protein, expressed	AT3G46920	-	Protein kinase superfamily protein with octicosapeptide/Phox/Bem1p domain	Protein kinase superfamily protein with octicosapeptide/Phox/Bem1p domain; FUNCTIONS IN: protein serine/threonine/tyrosine kinase activity, protein kinase activity; INVOLVED IN: protein amino acid phosphorylation; LOCATED IN: chloroplast; EXPRESSED IN: 21 plant structures; EXPRESSED DURING: 10 growth stages; CONTAINS InterPro DOMAIN/s: Octicosapeptide/Phox/Bem1p (InterPro:IPR000270), Protein kina…
Chr6	26323027	id6014518	4.69e-09	Den1TV	26407090	26409940	84063	LOC_Os06g43850	ATP synthase F1, delta subunit family protein, putative, expressed	AT5G13450	ATP5	delta subunit of Mt ATP synthase	delta subunit of Mt ATP synthase (ATP5); FUNCTIONS IN: hydrogen ion transporting ATP synthase activity, rotational mechanism, cobalt ion binding, zinc ion binding; INVOLVED IN: ATP synthesis coupled proton transport; LOCATED IN: mitochondrion, chloroplast, plasma membrane, membrane, mitochondrial proton-transporting ATP synthase complex, catalytic core F(1); EXPRESSED IN: 27 plant structures; EXP…
Chr6	26366992	id6014587	4.69e-09	Den1TV	26407090	26409940	40098	LOC_Os06g43850	ATP synthase F1, delta subunit family protein, putative, expressed	AT5G13450	ATP5	delta subunit of Mt ATP synthase	delta subunit of Mt ATP synthase (ATP5); FUNCTIONS IN: hydrogen ion transporting ATP synthase activity, rotational mechanism, cobalt ion binding, zinc ion binding; INVOLVED IN: ATP synthesis coupled proton transport; LOCATED IN: mitochondrion, chloroplast, plasma membrane, membrane, mitochondrial proton-transporting ATP synthase complex, catalytic core F(1); EXPRESSED IN: 27 plant structures; EXP…
Chr6	26323027	id6014518	4.69e-09	Den1TV	26410491	26413838	87464	LOC_Os06g43860	homeobox protein knotted-1, putative, expressed	AT5G25220	KNAT3	KNOTTED1-like homeobox gene 3	A member of class II knotted1-like homeobox gene family (together with KNAT4 and KNAT5). Expressed in: hypocotyl-root boundary, anther-filament junction in flowers, ovule-funiculus and peduncle-silique boundaries, petioles and root. Light-regulated expression with differential response to red/far-red light. KNAT3 promoter activity showed cell-type specific pattern along longitudinal root axis, re…
Chr6	26366992	id6014587	4.69e-09	Den1TV	26410491	26413838	43499	LOC_Os06g43860	homeobox protein knotted-1, putative, expressed	AT5G25220	KNAT3	KNOTTED1-like homeobox gene 3	A member of class II knotted1-like homeobox gene family (together with KNAT4 and KNAT5). Expressed in: hypocotyl-root boundary, anther-filament junction in flowers, ovule-funiculus and peduncle-silique boundaries, petioles and root. Light-regulated expression with differential response to red/far-red light. KNAT3 promoter activity showed cell-type specific pattern along longitudinal root axis, re…
Chr6	26323027	id6014518	4.69e-09	Den1TV	26420515	26426833	97488	LOC_Os06g43870	expressed protein	AT4G36730	GBF1	G-box binding factor 1	member of a gene family encoding basic leucine zipper proteins (GBFs) which bind the G-box
Chr6	26366992	id6014587	4.69e-09	Den1TV	26420515	26426833	53523	LOC_Os06g43870	expressed protein	AT4G36730	GBF1	G-box binding factor 1	member of a gene family encoding basic leucine zipper proteins (GBFs) which bind the G-box
Chr6	26323027	id6014518	4.69e-09	Den1TV	26431949	26433297	108922	LOC_Os06g43875	retrotransposon protein, putative, unclassified, expressed	-	-	-
Chr6	26366992	id6014587	4.69e-09	Den1TV	26431949	26433297	64957	LOC_Os06g43875	retrotransposon protein, putative, unclassified, expressed	-	-	-
Chr6	26323027	id6014518	4.69e-09	Den1TV	26434264	26438320	111237	LOC_Os06g43880	prenyltransferase, putative, expressed	AT2G18950	ATHPT,HPT1,TPT1,VTE2	homogentisate phytyltransferase 1	Encodes homogentisate phytyltransferase involved in tocopherol biosynthesis. Has impact on seed longevity and plays a role in the adaptation to low temperature stress, notably phloem loading.
Chr6	26366992	id6014587	4.69e-09	Den1TV	26434264	26438320	67272	LOC_Os06g43880	prenyltransferase, putative, expressed	AT2G18950	ATHPT,HPT1,TPT1,VTE2	homogentisate phytyltransferase 1	Encodes homogentisate phytyltransferase involved in tocopherol biosynthesis. Has impact on seed longevity and plays a role in the adaptation to low temperature stress, notably phloem loading.
Chr6	26323027	id6014518	4.69e-09	Den1TV	26439416	26440928	116389	LOC_Os06g43890	expressed protein	-	-	-
Chr6	26366992	id6014587	4.69e-09	Den1TV	26439416	26440928	72424	LOC_Os06g43890	expressed protein	-	-	-
Chr6	26323027	id6014518	4.69e-09	Den1TV	26441598	26443901	118571	LOC_Os06g43900	ribosomal protein L35, putative, expressed	AT2G24090	-	Ribosomal protein L35	Ribosomal protein L35; FUNCTIONS IN: structural constituent of ribosome; INVOLVED IN: translation; LOCATED IN: ribosome, chloroplast; EXPRESSED IN: 22 plant structures; EXPRESSED DURING: 13 growth stages; CONTAINS InterPro DOMAIN/s: Ribosomal protein L35, conserved site (InterPro:IPR018265), Ribosomal protein L35, non-mitochondrial (InterPro:IPR001706), Ribosomal protein L35 (InterPro:IPR021137);…
Chr6	26366992	id6014587	4.69e-09	Den1TV	26441598	26443901	74606	LOC_Os06g43900	ribosomal protein L35, putative, expressed	AT2G24090	-	Ribosomal protein L35	Ribosomal protein L35; FUNCTIONS IN: structural constituent of ribosome; INVOLVED IN: translation; LOCATED IN: ribosome, chloroplast; EXPRESSED IN: 22 plant structures; EXPRESSED DURING: 13 growth stages; CONTAINS InterPro DOMAIN/s: Ribosomal protein L35, conserved site (InterPro:IPR018265), Ribosomal protein L35, non-mitochondrial (InterPro:IPR001706), Ribosomal protein L35 (InterPro:IPR021137);…
Chr6	26323027	id6014518	4.69e-09	Den1TV	26449764	26453699	126737	LOC_Os06g43910	two-component response regulator, putative, expressed	AT2G25180	ARR12,RR12	response regulator 12	Encodes an Arabidopsis response regulator (ARR) protein that acts in concert with other type-B ARRs in the cytokinin signaling pathway.
Chr6	26366992	id6014587	4.69e-09	Den1TV	26449764	26453699	82772	LOC_Os06g43910	two-component response regulator, putative, expressed	AT2G25180	ARR12,RR12	response regulator 12	Encodes an Arabidopsis response regulator (ARR) protein that acts in concert with other type-B ARRs in the cytokinin signaling pathway.
Chr6	26323027	id6014518	4.69e-09	Den1TV	26454049	26454964	131022	LOC_Os06g43920	hypothetical protein	-	-	-
Chr6	26366992	id6014587	4.69e-09	Den1TV	26454049	26454964	87057	LOC_Os06g43920	hypothetical protein	-	-	-
Chr6	26323027	id6014518	4.69e-09	Den1TV	26455230	26460809	132203	LOC_Os06g43930	OsProCP2 - Putative Lysosomal Pro-x Carboxypeptidase homologue, expressed	AT2G24280	-	alpha/beta-Hydrolases superfamily protein	alpha/beta-Hydrolases superfamily protein; FUNCTIONS IN: serine-type peptidase activity, serine-type carboxypeptidase activity; INVOLVED IN: proteolysis; LOCATED IN: endomembrane system, lysosome; EXPRESSED IN: 22 plant structures; EXPRESSED DURING: 13 growth stages; CONTAINS InterPro DOMAIN/s: Peptidase S28 (InterPro:IPR008758); BEST Arabidopsis thaliana protein match is: Serine carboxypeptidase…
Chr6	26366992	id6014587	4.69e-09	Den1TV	26455230	26460809	88238	LOC_Os06g43930	OsProCP2 - Putative Lysosomal Pro-x Carboxypeptidase homologue, expressed	AT2G24280	-	alpha/beta-Hydrolases superfamily protein	alpha/beta-Hydrolases superfamily protein; FUNCTIONS IN: serine-type peptidase activity, serine-type carboxypeptidase activity; INVOLVED IN: proteolysis; LOCATED IN: endomembrane system, lysosome; EXPRESSED IN: 22 plant structures; EXPRESSED DURING: 13 growth stages; CONTAINS InterPro DOMAIN/s: Peptidase S28 (InterPro:IPR008758); BEST Arabidopsis thaliana protein match is: Serine carboxypeptidase…
Chr6	26323027	id6014518	4.69e-09	Den1TV	26470722	26472970	147695	LOC_Os06g43940	expressed protein	-	-	-
Chr6	26366992	id6014587	4.69e-09	Den1TV	26470722	26472970	103730	LOC_Os06g43940	expressed protein	-	-	-
Chr6	26323027	id6014518	4.69e-09	Den1TV	26477482	26478274	154455	LOC_Os06g43950	expressed protein	-	-	-
Chr6	26366992	id6014587	4.69e-09	Den1TV	26477482	26478274	110490	LOC_Os06g43950	expressed protein	-	-	-
Chr6	26323027	id6014518	4.69e-09	Den1TV	26481248	26482813	158221	LOC_Os06g43960	expressed protein	-	-	-
Chr6	26366992	id6014587	4.69e-09	Den1TV	26481248	26482813	114256	LOC_Os06g43960	expressed protein	-	-	-
Chr6	26323027	id6014518	4.69e-09	Den1TV	26488450	26488888	165423	LOC_Os06g43970	expressed protein	-	-	-
Chr6	26366992	id6014587	4.69e-09	Den1TV	26488450	26488888	121458	LOC_Os06g43970	expressed protein	-	-	-
Chr6	26323027	id6014518	4.69e-09	Den1TV	26489445	26492077	166418	LOC_Os06g43980	expressed protein	-	-	-
Chr6	26366992	id6014587	4.69e-09	Den1TV	26489445	26492077	122453	LOC_Os06g43980	expressed protein	-	-	-
Chr6	26323027	id6014518	4.69e-09	Den1TV	26495539	26497431	172512	LOC_Os06g43990	expressed protein	AT4G31805	-	WRKY family transcription factor	WRKY family transcription factor; BEST Arabidopsis thaliana protein match is: myosin heavy chain-related (TAIR:AT5G10890.1); Has 30201 Blast hits to 17322 proteins in 780 species: Archae - 12; Bacteria - 1396; Metazoa - 17338; Fungi - 3422; Plants - 5037; Viruses - 0; Other Eukaryotes - 2996 (source: NCBI BLink).
Chr6	26366992	id6014587	4.69e-09	Den1TV	26495539	26497431	128547	LOC_Os06g43990	expressed protein	AT4G31805	-	WRKY family transcription factor	WRKY family transcription factor; BEST Arabidopsis thaliana protein match is: myosin heavy chain-related (TAIR:AT5G10890.1); Has 30201 Blast hits to 17322 proteins in 780 species: Archae - 12; Bacteria - 1396; Metazoa - 17338; Fungi - 3422; Plants - 5037; Viruses - 0; Other Eukaryotes - 2996 (source: NCBI BLink).
Chr6	26323027	id6014518	4.69e-09	Den1TV	26499618	26500169	176591	LOC_Os06g44000	expressed protein	-	-	-
Chr6	26366992	id6014587	4.69e-09	Den1TV	26499618	26500169	132626	LOC_Os06g44000	expressed protein	-	-	-
Chr6	26323027	id6014518	4.69e-09	Den1TV	26508922	26510702	185895	LOC_Os06g44010	WRKY28, expressed	AT1G80840	ATWRKY40,WRKY40	WRKY DNA-binding protein 40	Pathogen-induced transcription factor. Binds W-box sequences in vitro. Forms protein complexes with itself and with WRKY40 and WRKY60. Coexpression with WRKY18 or WRKY60 made plants more susceptible to both P. syringae and B. cinerea. WRKY18, WRKY40, and WRKY60 have partially redundant roles in response to the hemibiotrophic bacterial pathogen Pseudomonas syringae and the necrotrophic fungal path…
Chr6	26366992	id6014587	4.69e-09	Den1TV	26508922	26510702	141930	LOC_Os06g44010	WRKY28, expressed	AT1G80840	ATWRKY40,WRKY40	WRKY DNA-binding protein 40	Pathogen-induced transcription factor. Binds W-box sequences in vitro. Forms protein complexes with itself and with WRKY40 and WRKY60. Coexpression with WRKY18 or WRKY60 made plants more susceptible to both P. syringae and B. cinerea. WRKY18, WRKY40, and WRKY60 have partially redundant roles in response to the hemibiotrophic bacterial pathogen Pseudomonas syringae and the necrotrophic fungal path…
Chr6	26323027	id6014518	4.69e-09	Den1TV	26514060	26515821	191033	LOC_Os06g44020	expressed protein	-	-	-
Chr6	26366992	id6014587	4.69e-09	Den1TV	26514060	26515821	147068	LOC_Os06g44020	expressed protein	-	-	-
Chr6	26366992	id6014587	4.69e-09	Den1TV	26528301	26537144	161309	LOC_Os06g44030	WD domain, G-beta repeat domain containing protein, expressed	AT5G25150	TAF5	TBP-associated factor 5	Encodes a putative TATA-binding-protein associated factor TAF5. TAFs are subunits of the general transcription factor IID (TFIID).
Chr6	26366992	id6014587	4.69e-09	Den1TV	26553540	26560229	186548	LOC_Os06g44034	expressed protein	-	-	-
Chr6	26366992	id6014587	4.69e-09	Den1TV	26562142	26565302	195150	LOC_Os06g44040	DOMON domain containing protein, expressed	AT5G54830	-	DOMON domain-containing protein / dopamine beta-monooxygenase N-terminal domain-containing protein	DOMON domain-containing protein / dopamine beta-monooxygenase N-terminal domain-containing protein; FUNCTIONS IN: dopamine beta-monooxygenase activity, monooxygenase activity; INVOLVED IN: histidine catabolic process, metabolic process; LOCATED IN: endomembrane system, integral to membrane; EXPRESSED IN: 22 plant structures; EXPRESSED DURING: 11 growth stages; CONTAINS InterPro DOMAIN/s: Cytochro…
Chr6	26277256	id6014370	6.41e-09	Den1TV	26081409	26086094	-195847	LOC_Os06g43384	cytochrome P450, putative, expressed	AT1G13110	CYP71B7	cytochrome P450, family 71 subfamily B, polypeptide 7	member of CYP71B
Chr6	26277256	id6014370	6.41e-09	Den1TV	26088783	26089887	-188473	LOC_Os06g43400
Chr6	26277256	id6014370	6.41e-09	Den1TV	26091519	26093624	-185737	LOC_Os06g43410	cytochrome P450, putative, expressed	AT2G30770	CYP71A13	cytochrome P450, family 71, subfamily A, polypeptide 13	putative cytochrome P450
Chr6	26277256	id6014370	6.41e-09	Den1TV	26096157	26097854	-181099	LOC_Os06g43420	cytochrome P450, putative, expressed	AT5G57260	CYP71B10	cytochrome P450, family 71, subfamily B, polypeptide 10	putative cytochrome P450
Chr6	26277256	id6014370	6.41e-09	Den1TV	26104110	26106279	-173146	LOC_Os06g43430	cytochrome P450, putative, expressed	AT1G13110	CYP71B7	cytochrome P450, family 71 subfamily B, polypeptide 7	member of CYP71B
Chr6	26277256	id6014370	6.41e-09	Den1TV	26107629	26108557	-169627	LOC_Os06g43440	cytochrome P450, putative, expressed	AT2G45560	CYP76C1	cytochrome P450, family 76, subfamily C, polypeptide 1	cytochrome P450 monooxygenase
Chr6	26277256	id6014370	6.41e-09	Den1TV	26110126	26113417	-167130	LOC_Os06g43450	retrotransposon protein, putative, unclassified, expressed	-	-	-
Chr6	26277256	id6014370	6.41e-09	Den1TV	26114047	26120202	-163209	LOC_Os06g43460	retrotransposon protein, putative, unclassified, expressed	-	-	-
Chr6	26277256	id6014370	6.41e-09	Den1TV	26122170	26123153	-155086	LOC_Os06g43470	cytochrome P450 71A9, putative, expressed	AT5G42590	CYP71A16	cytochrome P450, family 71, subfamily A, polypeptide 16	putative cytochrome P450
Chr6	26277256	id6014370	6.41e-09	Den1TV	26136032	26138346	-141224	LOC_Os06g43480	cytochrome P450, putative, expressed	AT2G24180	CYP71B6	cytochrome p450 71b6	cytochrome P450 monooxygenase
Chr6	26277256	id6014370	6.41e-09	Den1TV	26144809	26147455	-132447	LOC_Os06g43490	cytochrome P450, putative, expressed	AT1G13080	CYP71B2	cytochrome P450, family 71, subfamily B, polypeptide 2	cytochrome P450 monooxygenase
Chr6	26277256	id6014370	6.41e-09	Den1TV	26153318	26153779	-123938	LOC_Os06g43500	expressed protein	-	-	-
Chr6	26277256	id6014370	6.41e-09	Den1TV	26154407	26158119	-122849	LOC_Os06g43510	cytochrome P450 71D6, putative, expressed	AT1G11610	CYP71A18	cytochrome P450, family 71, subfamily A, polypeptide 18	putative cytochrome P450
Chr6	26277256	id6014370	6.41e-09	Den1TV	26158545	26163600	-118711	LOC_Os06g43520	cytochrome P450 71D7, putative, expressed	AT3G48310	CYP71A22	cytochrome P450, family 71, subfamily A, polypeptide 22	putative cytochrome P450
Chr6	26277256	id6014370	6.41e-09	Den1TV	26171982	26172317	-105274	LOC_Os06g43530	expressed protein	-	-	-
Chr6	26277256	id6014370	6.41e-09	Den1TV	26175583	26179966	-101673	LOC_Os06g43540	retrotransposon protein, putative, unclassified, expressed	-	-	-
Chr6	26277256	id6014370	6.41e-09	Den1TV	26182310	26186107	-94946	LOC_Os06g43550	expressed protein	AT5G32440	-	Ubiquitin system component Cue protein	Ubiquitin system component Cue protein; LOCATED IN: chloroplast; EXPRESSED IN: 24 plant structures; EXPRESSED DURING: 15 growth stages; CONTAINS InterPro DOMAIN/s: Ubiquitin system component Cue (InterPro:IPR003892); BEST Arabidopsis thaliana protein match is: unknown protein (TAIR:AT1G80040.1).
Chr6	26277256	id6014370	6.41e-09	Den1TV	26188975	26197122	-88281	LOC_Os06g43560	phox domain-containing protein, putative, expressed	AT4G32160	-	Phox (PX) domain-containing protein	Phox (PX) domain-containing protein; CONTAINS InterPro DOMAIN/s: Phox-like (InterPro:IPR001683); BEST Arabidopsis thaliana protein match is: Phox (PX) domain-containing protein (TAIR:AT2G25350.1); Has 33521 Blast hits to 21186 proteins in 1483 species: Archae - 481; Bacteria - 3615; Metazoa - 17372; Fungi - 2745; Plants - 1628; Viruses - 165; Other Eukaryotes - 7515 (source: NCBI BLink).
Chr6	26277256	id6014370	6.41e-09	Den1TV	26198323	26203626	-78933	LOC_Os06g43570	peptidase, T1 family, putative, expressed	AT1G21720	PBC1	proteasome beta subunit C1	20S proteasome beta subunit PBC1 truncated protein (PBC1)
Chr6	26277256	id6014370	6.41e-09	Den1TV	26207298	26211004	-69958	LOC_Os06g43580	expressed protein	-	-	-
Chr6	26277256	id6014370	6.41e-09	Den1TV	26214485	26217669	-62771	LOC_Os06g43590	SNF7 domain containing protein, putative, expressed	AT1G17730	CHMP1B,VPS46.1	vacuolar protein sorting 46.1	Encodes an ESCRT-related protein: CHMP1A/AT1G73030; CHMP1B/AT1G17730. CHMP1A and B mediate multivesicular body sorting of auxin carriers and are required for plant development. ESCRT: Endosomal Sorting Complexes Required For Transport machinery; CHMP: Charged Multivesicular Body Protein/Chromatin Modifying Protein.
Chr6	26277256	id6014370	6.41e-09	Den1TV	26226107	26227763	-51149	LOC_Os06g43600	LTPL129 - Protease inhibitor/seed storage/LTP family protein precursor, expressed	AT3G22142	-	Bifunctional inhibitor/lipid-transfer protein/seed storage 2S albumin superfamily protein	Encodes a Protease inhibitor/seed storage/LTP family protein
Chr6	26277256	id6014370	6.41e-09	Den1TV	26228860	26231888	-48396	LOC_Os06g43610	formamidopyrimidine-DNA glycosylase, putative, expressed	AT1G52500	ATFPG-1,ATFPG-2,ATMMH-1,ATMMH-2,FPG-1,FPG-2,MMH-1,MMH-2	MUTM homolog-1	Encodes one of the splice variants of Arabidopsis thaliana MutM homolog. Encodes a formamidopyrimidine-DNA glycosylase that has abasic lyase activity and is able to nick double- stranded oligonucleotides containing 8-oxo-7,8-dihydroguanine (8-oxoG) in vitro.
Chr6	26277256	id6014370	6.41e-09	Den1TV	26233935	26237273	-43321	LOC_Os06g43620	haemolysin-III, putative, expressed	AT4G30850	HHP2	heptahelical transmembrane protein2	heptahelical transmembrane protein homologous to human adiponectin receptors and progestin receptors
Chr6	26277256	id6014370	6.41e-09	Den1TV	26241008	26249272	-36248	LOC_Os06g43630	sucrose-phosphate synthase, putative, expressed	AT5G20280	ATSPS1F,SPS1F	sucrose phosphate synthase 1F	Encodes a protein with putative sucrose-phosphate synthase activity. When the gene was expressed in transgenic tobacco plants, a clear trend for increased SPS activity was noted.
Chr6	26277256	id6014370	6.41e-09	Den1TV	26253122	26258284	-24134	LOC_Os06g43640	Ser/Thr protein phosphatase family protein, putative, expressed	AT5G34850	ATPAP26,PAP26	purple acid phosphatase 26	Encodes a dual-targeted purple acid phosphatase isozyme AtPAP26. Involved in phosphate metabolism.
Chr6	26277256	id6014370	6.41e-09	Den1TV	26262106	26265856	-15150	LOC_Os06g43650	secreted salivary protein, putative, expressed	AT2G25310	-	Protein of unknown function (DUF2012)	FUNCTIONS IN: carbohydrate binding; INVOLVED IN: biological_process unknown; LOCATED IN: endomembrane system; EXPRESSED IN: 22 plant structures; EXPRESSED DURING: 13 growth stages; CONTAINS InterPro DOMAIN/s: Carbohydrate-binding-like fold (InterPro:IPR013784), Protein of unknown function DUF2012 (InterPro:IPR019008); BEST Arabidopsis thaliana protein match is: Protein of unknown function (DUF201…
Chr6	26277256	id6014370	6.41e-09	Den1TV	26271900	26277669	-5356	LOC_Os06g43660	inorganic H+ pyrophosphatase, putative, expressed	AT1G15690	ATAVP3,AtVHP1;1,AVP-3,AVP1	Inorganic H pyrophosphatase family protein	Encodes a H(+)-translocating (pyrophosphate-energized) inorganic pyrophosphatase (H(+)-PPase; EC 3.6.1.1) located in the vacuolar membrane. Expression is found in all tissues examined, including meristems and floral organ primordium. Expression is particularly enhanced in pollen, and is repressed by light. Over expression and loss of function phenotypes suggest AVP1 is involved in regulation of a…
Chr6	26277256	id6014370	6.41e-09	Den1TV	26278807	26291348	1551	LOC_Os06g43670	Leucine Rich Repeat family protein, expressed	AT3G14460	-	LRR and NB-ARC domains-containing disease resistance protein	LRR and NB-ARC domains-containing disease resistance protein; FUNCTIONS IN: ATP binding; INVOLVED IN: apoptosis, defense response; CONTAINS InterPro DOMAIN/s: NB-ARC (InterPro:IPR002182), Leucine-rich repeat (InterPro:IPR001611), Disease resistance protein (InterPro:IPR000767); BEST Arabidopsis thaliana protein match is: NB-ARC domain-containing disease resistance protein (TAIR:AT3G14470.1); Has …
Chr6	26277256	id6014370	6.41e-09	Den1TV	26295682	26302263	18426	LOC_Os06g43680	palmitoyltransferase TIP1, putative, expressed	AT5G20350	TIP1	Ankyrin repeat family protein with DHHC zinc finger domain	Encodes a protein containing ankyrin and DHHC-CRD domain. Acts to restrict the size of the swelling that forms at the beginning of root hair cell growth, possibly by a mechanism that requires RHD1. Mutant displays defects in both root hair and pollen tube growth.
Chr6	26277256	id6014370	6.41e-09	Den1TV	26302840	26311415	25584	LOC_Os06g43690	WD repeat-containing protein, putative, expressed	AT4G04940	-	transducin family protein / WD-40 repeat family protein	transducin family protein / WD-40 repeat family protein; FUNCTIONS IN: nucleotide binding; INVOLVED IN: rRNA processing; LOCATED IN: CUL4 RING ubiquitin ligase complex; EXPRESSED IN: 20 plant structures; EXPRESSED DURING: 11 growth stages; CONTAINS InterPro DOMAIN/s: WD40 repeat 2 (InterPro:IPR019782), WD40 repeat, conserved site (InterPro:IPR019775), WD40 repeat (InterPro:IPR001680), WD40 repeat…
Chr6	26277256	id6014370	6.41e-09	Den1TV	26311605	26314066	34349	LOC_Os06g43700	transmembrane amino acid transporter protein, putative, expressed	AT1G80510	-	Transmembrane amino acid transporter family protein	Encodes a close relative of the amino acid transporter ANT1 (AT3G11900).
Chr6	26277256	id6014370	6.41e-09	Den1TV	26315045	26317959	37789	LOC_Os06g43710	glucosidase II beta subunit-like domain containing protein, expressed	AT5G35080	-	-	Encodes a protein involved in the endoplasmic reticulum-associated degradation of glycoproteins.
Chr6	26277256	id6014370	6.41e-09	Den1TV	26318548	26319186	41292	LOC_Os06g43720	expressed protein	-	-	-
Chr6	26277256	id6014370	6.41e-09	Den1TV	26320260	26320562	43004	LOC_Os06g43730	expressed protein	-	-	-
Chr6	26277256	id6014370	6.41e-09	Den1TV	26321831	26323096	44575	LOC_Os06g43740	OsFBX201 - F-box domain containing protein, expressed	AT3G49150	-	F-box/RNI-like superfamily protein	F-box/RNI-like superfamily protein; CONTAINS InterPro DOMAIN/s: F-box domain, cyclin-like (InterPro:IPR001810), F-box domain, Skp2-like (InterPro:IPR022364), FBD-like (InterPro:IPR006566); BEST Arabidopsis thaliana protein match is: RNI-like superfamily protein (TAIR:AT3G59240.1); Has 1918 Blast hits to 1865 proteins in 43 species: Archae - 0; Bacteria - 0; Metazoa - 29; Fungi - 4; Plants - 1883;…
Chr6	26277256	id6014370	6.41e-09	Den1TV	26325170	26328347	47914	LOC_Os06g43750	expressed protein	AT4G32930	-	-	unknown protein; FUNCTIONS IN: molecular_function unknown; INVOLVED IN: biological_process unknown; LOCATED IN: cellular_component unknown; EXPRESSED IN: 22 plant structures; EXPRESSED DURING: 13 growth stages; CONTAINS InterPro DOMAIN/s: Protein of unknown function DUF866, eukaryotic (InterPro:IPR008584).
Chr6	26277256	id6014370	6.41e-09	Den1TV	26331890	26344253	54634	LOC_Os06g43760	tRNA synthetase class I, putative, expressed	AT4G10320	-	tRNA synthetase class I (I, L, M and V) family protein	tRNA synthetase class I (I, L, M and V) family protein; FUNCTIONS IN: isoleucine-tRNA ligase activity, nucleotide binding, aminoacyl-tRNA ligase activity, zinc ion binding, ATP binding; INVOLVED IN: response to cadmium ion, tRNA aminoacylation for protein translation; LOCATED IN: cytosol; EXPRESSED IN: male gametophyte, guard cell, epidermis, cultured cell, pollen tube; EXPRESSED DURING: L mature…
Chr6	26277256	id6014370	6.41e-09	Den1TV	26345139	26346101	67883	LOC_Os06g43770	expressed protein	AT1G15760	-	Sterile alpha motif (SAM) domain-containing protein	Sterile alpha motif (SAM) domain-containing protein; CONTAINS InterPro DOMAIN/s: Sterile alpha motif homology (InterPro:IPR010993), Sterile alpha motif, type 2 (InterPro:IPR011510); BEST Arabidopsis thaliana protein match is: Sterile alpha motif (SAM) domain-containing protein (TAIR:AT1G80520.1); Has 64 Blast hits to 64 proteins in 13 species: Archae - 0; Bacteria - 0; Metazoa - 0; Fungi - 0; Pla…
Chr6	26277256	id6014370	6.41e-09	Den1TV	26354718	26358086	77462	LOC_Os06g43780	expressed protein	AT2G12400	-	-	unknown protein; FUNCTIONS IN: molecular_function unknown; INVOLVED IN: biological_process unknown; LOCATED IN: endomembrane system; EXPRESSED IN: 25 plant structures; EXPRESSED DURING: 13 growth stages; BEST Arabidopsis thaliana protein match is: unknown protein (TAIR:AT2G25270.1); Has 177 Blast hits to 172 proteins in 23 species: Archae - 0; Bacteria - 2; Metazoa - 3; Fungi - 0; Plants - 164; V…
Chr6	26277256	id6014370	6.41e-09	Den1TV	26359284	26373493	82028	LOC_Os06g43790	transcription initiation factor TFIID subunit 1, putative, expressed	AT1G32750	GTD1,HAC13,HAF01,HAF1,TAF1	HAC13 protein (HAC13)	This gene is predicted to encode a histone acetyltransferase. Five lines with RNAi constructs directed against HAF1 grow normally and can produce root calli, but have defects in agrobacterium-mediated transformation.
Chr6	26277256	id6014370	6.41e-09	Den1TV	26374959	26378230	97703	LOC_Os06g43800	methyltransferase domain containing protein, putative, expressed	AT2G41040	-	S-adenosyl-L-methionine-dependent methyltransferases superfamily protein	S-adenosyl-L-methionine-dependent methyltransferases superfamily protein; FUNCTIONS IN: methyltransferase activity; INVOLVED IN: response to karrikin; LOCATED IN: chloroplast, plastoglobule; EXPRESSED IN: 21 plant structures; EXPRESSED DURING: 12 growth stages; CONTAINS InterPro DOMAIN/s: Methyltransferase type 11 (InterPro:IPR013216); BEST Arabidopsis thaliana protein match is: S-adenosyl-L-meth…
Chr6	26277256	id6014370	6.41e-09	Den1TV	26383997	26384662	106741	LOC_Os06g43810	expressed protein	AT5G35090	-	-	unknown protein; Has 1807 Blast hits to 1807 proteins in 277 species: Archae - 0; Bacteria - 0; Metazoa - 736; Fungi - 347; Plants - 385; Viruses - 0; Other Eukaryotes - 339 (source: NCBI BLink).
Chr6	26277256	id6014370	6.41e-09	Den1TV	26387053	26390622	109797	LOC_Os06g43820	expressed protein	-	-	-
Chr6	26277256	id6014370	6.41e-09	Den1TV	26392281	26392499	115025	LOC_Os06g43830	retrotransposon protein, putative, Ty3-gypsy subclass	-	-	-
Chr6	26277256	id6014370	6.41e-09	Den1TV	26398279	26404234	121023	LOC_Os06g43840	protein kinase domain containing protein, expressed	AT3G46920	-	Protein kinase superfamily protein with octicosapeptide/Phox/Bem1p domain	Protein kinase superfamily protein with octicosapeptide/Phox/Bem1p domain; FUNCTIONS IN: protein serine/threonine/tyrosine kinase activity, protein kinase activity; INVOLVED IN: protein amino acid phosphorylation; LOCATED IN: chloroplast; EXPRESSED IN: 21 plant structures; EXPRESSED DURING: 10 growth stages; CONTAINS InterPro DOMAIN/s: Octicosapeptide/Phox/Bem1p (InterPro:IPR000270), Protein kina…
Chr6	26277256	id6014370	6.41e-09	Den1TV	26407090	26409940	129834	LOC_Os06g43850	ATP synthase F1, delta subunit family protein, putative, expressed	AT5G13450	ATP5	delta subunit of Mt ATP synthase	delta subunit of Mt ATP synthase (ATP5); FUNCTIONS IN: hydrogen ion transporting ATP synthase activity, rotational mechanism, cobalt ion binding, zinc ion binding; INVOLVED IN: ATP synthesis coupled proton transport; LOCATED IN: mitochondrion, chloroplast, plasma membrane, membrane, mitochondrial proton-transporting ATP synthase complex, catalytic core F(1); EXPRESSED IN: 27 plant structures; EXP…
Chr6	26277256	id6014370	6.41e-09	Den1TV	26410491	26413838	133235	LOC_Os06g43860	homeobox protein knotted-1, putative, expressed	AT5G25220	KNAT3	KNOTTED1-like homeobox gene 3	A member of class II knotted1-like homeobox gene family (together with KNAT4 and KNAT5). Expressed in: hypocotyl-root boundary, anther-filament junction in flowers, ovule-funiculus and peduncle-silique boundaries, petioles and root. Light-regulated expression with differential response to red/far-red light. KNAT3 promoter activity showed cell-type specific pattern along longitudinal root axis, re…
Chr6	26277256	id6014370	6.41e-09	Den1TV	26420515	26426833	143259	LOC_Os06g43870	expressed protein	AT4G36730	GBF1	G-box binding factor 1	member of a gene family encoding basic leucine zipper proteins (GBFs) which bind the G-box
Chr6	26277256	id6014370	6.41e-09	Den1TV	26431949	26433297	154693	LOC_Os06g43875	retrotransposon protein, putative, unclassified, expressed	-	-	-
Chr6	26277256	id6014370	6.41e-09	Den1TV	26434264	26438320	157008	LOC_Os06g43880	prenyltransferase, putative, expressed	AT2G18950	ATHPT,HPT1,TPT1,VTE2	homogentisate phytyltransferase 1	Encodes homogentisate phytyltransferase involved in tocopherol biosynthesis. Has impact on seed longevity and plays a role in the adaptation to low temperature stress, notably phloem loading.
Chr6	26277256	id6014370	6.41e-09	Den1TV	26439416	26440928	162160	LOC_Os06g43890	expressed protein	-	-	-
Chr6	26277256	id6014370	6.41e-09	Den1TV	26441598	26443901	164342	LOC_Os06g43900	ribosomal protein L35, putative, expressed	AT2G24090	-	Ribosomal protein L35	Ribosomal protein L35; FUNCTIONS IN: structural constituent of ribosome; INVOLVED IN: translation; LOCATED IN: ribosome, chloroplast; EXPRESSED IN: 22 plant structures; EXPRESSED DURING: 13 growth stages; CONTAINS InterPro DOMAIN/s: Ribosomal protein L35, conserved site (InterPro:IPR018265), Ribosomal protein L35, non-mitochondrial (InterPro:IPR001706), Ribosomal protein L35 (InterPro:IPR021137);…
Chr6	26277256	id6014370	6.41e-09	Den1TV	26449764	26453699	172508	LOC_Os06g43910	two-component response regulator, putative, expressed	AT2G25180	ARR12,RR12	response regulator 12	Encodes an Arabidopsis response regulator (ARR) protein that acts in concert with other type-B ARRs in the cytokinin signaling pathway.
Chr6	26277256	id6014370	6.41e-09	Den1TV	26454049	26454964	176793	LOC_Os06g43920	hypothetical protein	-	-	-
Chr6	26277256	id6014370	6.41e-09	Den1TV	26455230	26460809	177974	LOC_Os06g43930	OsProCP2 - Putative Lysosomal Pro-x Carboxypeptidase homologue, expressed	AT2G24280	-	alpha/beta-Hydrolases superfamily protein	alpha/beta-Hydrolases superfamily protein; FUNCTIONS IN: serine-type peptidase activity, serine-type carboxypeptidase activity; INVOLVED IN: proteolysis; LOCATED IN: endomembrane system, lysosome; EXPRESSED IN: 22 plant structures; EXPRESSED DURING: 13 growth stages; CONTAINS InterPro DOMAIN/s: Peptidase S28 (InterPro:IPR008758); BEST Arabidopsis thaliana protein match is: Serine carboxypeptidase…
Chr6	26277256	id6014370	6.41e-09	Den1TV	26470722	26472970	193466	LOC_Os06g43940	expressed protein	-	-	-
Chr6	26323027	id6014518	9.68e-09	Den3TV	26122170	26123153	-200857	LOC_Os06g43470	cytochrome P450 71A9, putative, expressed	AT5G42590	CYP71A16	cytochrome P450, family 71, subfamily A, polypeptide 16	putative cytochrome P450
Chr6	26323027	id6014518	9.68e-09	Den3TV	26136032	26138346	-186995	LOC_Os06g43480	cytochrome P450, putative, expressed	AT2G24180	CYP71B6	cytochrome p450 71b6	cytochrome P450 monooxygenase
Chr6	26323027	id6014518	9.68e-09	Den3TV	26144809	26147455	-178218	LOC_Os06g43490	cytochrome P450, putative, expressed	AT1G13080	CYP71B2	cytochrome P450, family 71, subfamily B, polypeptide 2	cytochrome P450 monooxygenase
Chr6	26323027	id6014518	9.68e-09	Den3TV	26153318	26153779	-169709	LOC_Os06g43500	expressed protein	-	-	-
Chr6	26323027	id6014518	9.68e-09	Den3TV	26154407	26158119	-168620	LOC_Os06g43510	cytochrome P450 71D6, putative, expressed	AT1G11610	CYP71A18	cytochrome P450, family 71, subfamily A, polypeptide 18	putative cytochrome P450
Chr6	26323027	id6014518	9.68e-09	Den3TV	26158545	26163600	-164482	LOC_Os06g43520	cytochrome P450 71D7, putative, expressed	AT3G48310	CYP71A22	cytochrome P450, family 71, subfamily A, polypeptide 22	putative cytochrome P450
Chr6	26323027	id6014518	9.68e-09	Den3TV	26171982	26172317	-151045	LOC_Os06g43530	expressed protein	-	-	-
Chr6	26366992	id6014587	9.68e-09	Den3TV	26171982	26172317	-195010	LOC_Os06g43530	expressed protein	-	-	-
Chr6	26323027	id6014518	9.68e-09	Den3TV	26175583	26179966	-147444	LOC_Os06g43540	retrotransposon protein, putative, unclassified, expressed	-	-	-
Chr6	26366992	id6014587	9.68e-09	Den3TV	26175583	26179966	-191409	LOC_Os06g43540	retrotransposon protein, putative, unclassified, expressed	-	-	-
Chr6	26323027	id6014518	9.68e-09	Den3TV	26182310	26186107	-140717	LOC_Os06g43550	expressed protein	AT5G32440	-	Ubiquitin system component Cue protein	Ubiquitin system component Cue protein; LOCATED IN: chloroplast; EXPRESSED IN: 24 plant structures; EXPRESSED DURING: 15 growth stages; CONTAINS InterPro DOMAIN/s: Ubiquitin system component Cue (InterPro:IPR003892); BEST Arabidopsis thaliana protein match is: unknown protein (TAIR:AT1G80040.1).
Chr6	26366992	id6014587	9.68e-09	Den3TV	26182310	26186107	-184682	LOC_Os06g43550	expressed protein	AT5G32440	-	Ubiquitin system component Cue protein	Ubiquitin system component Cue protein; LOCATED IN: chloroplast; EXPRESSED IN: 24 plant structures; EXPRESSED DURING: 15 growth stages; CONTAINS InterPro DOMAIN/s: Ubiquitin system component Cue (InterPro:IPR003892); BEST Arabidopsis thaliana protein match is: unknown protein (TAIR:AT1G80040.1).
Chr6	26323027	id6014518	9.68e-09	Den3TV	26188975	26197122	-134052	LOC_Os06g43560	phox domain-containing protein, putative, expressed	AT4G32160	-	Phox (PX) domain-containing protein	Phox (PX) domain-containing protein; CONTAINS InterPro DOMAIN/s: Phox-like (InterPro:IPR001683); BEST Arabidopsis thaliana protein match is: Phox (PX) domain-containing protein (TAIR:AT2G25350.1); Has 33521 Blast hits to 21186 proteins in 1483 species: Archae - 481; Bacteria - 3615; Metazoa - 17372; Fungi - 2745; Plants - 1628; Viruses - 165; Other Eukaryotes - 7515 (source: NCBI BLink).
Chr6	26366992	id6014587	9.68e-09	Den3TV	26188975	26197122	-178017	LOC_Os06g43560	phox domain-containing protein, putative, expressed	AT4G32160	-	Phox (PX) domain-containing protein	Phox (PX) domain-containing protein; CONTAINS InterPro DOMAIN/s: Phox-like (InterPro:IPR001683); BEST Arabidopsis thaliana protein match is: Phox (PX) domain-containing protein (TAIR:AT2G25350.1); Has 33521 Blast hits to 21186 proteins in 1483 species: Archae - 481; Bacteria - 3615; Metazoa - 17372; Fungi - 2745; Plants - 1628; Viruses - 165; Other Eukaryotes - 7515 (source: NCBI BLink).
Chr6	26323027	id6014518	9.68e-09	Den3TV	26198323	26203626	-124704	LOC_Os06g43570	peptidase, T1 family, putative, expressed	AT1G21720	PBC1	proteasome beta subunit C1	20S proteasome beta subunit PBC1 truncated protein (PBC1)
Chr6	26366992	id6014587	9.68e-09	Den3TV	26198323	26203626	-168669	LOC_Os06g43570	peptidase, T1 family, putative, expressed	AT1G21720	PBC1	proteasome beta subunit C1	20S proteasome beta subunit PBC1 truncated protein (PBC1)
Chr6	26323027	id6014518	9.68e-09	Den3TV	26207298	26211004	-115729	LOC_Os06g43580	expressed protein	-	-	-
Chr6	26366992	id6014587	9.68e-09	Den3TV	26207298	26211004	-159694	LOC_Os06g43580	expressed protein	-	-	-
Chr6	26323027	id6014518	9.68e-09	Den3TV	26214485	26217669	-108542	LOC_Os06g43590	SNF7 domain containing protein, putative, expressed	AT1G17730	CHMP1B,VPS46.1	vacuolar protein sorting 46.1	Encodes an ESCRT-related protein: CHMP1A/AT1G73030; CHMP1B/AT1G17730. CHMP1A and B mediate multivesicular body sorting of auxin carriers and are required for plant development. ESCRT: Endosomal Sorting Complexes Required For Transport machinery; CHMP: Charged Multivesicular Body Protein/Chromatin Modifying Protein.
Chr6	26366992	id6014587	9.68e-09	Den3TV	26214485	26217669	-152507	LOC_Os06g43590	SNF7 domain containing protein, putative, expressed	AT1G17730	CHMP1B,VPS46.1	vacuolar protein sorting 46.1	Encodes an ESCRT-related protein: CHMP1A/AT1G73030; CHMP1B/AT1G17730. CHMP1A and B mediate multivesicular body sorting of auxin carriers and are required for plant development. ESCRT: Endosomal Sorting Complexes Required For Transport machinery; CHMP: Charged Multivesicular Body Protein/Chromatin Modifying Protein.
Chr6	26323027	id6014518	9.68e-09	Den3TV	26226107	26227763	-96920	LOC_Os06g43600	LTPL129 - Protease inhibitor/seed storage/LTP family protein precursor, expressed	AT3G22142	-	Bifunctional inhibitor/lipid-transfer protein/seed storage 2S albumin superfamily protein	Encodes a Protease inhibitor/seed storage/LTP family protein
Chr6	26366992	id6014587	9.68e-09	Den3TV	26226107	26227763	-140885	LOC_Os06g43600	LTPL129 - Protease inhibitor/seed storage/LTP family protein precursor, expressed	AT3G22142	-	Bifunctional inhibitor/lipid-transfer protein/seed storage 2S albumin superfamily protein	Encodes a Protease inhibitor/seed storage/LTP family protein
Chr6	26323027	id6014518	9.68e-09	Den3TV	26228860	26231888	-94167	LOC_Os06g43610	formamidopyrimidine-DNA glycosylase, putative, expressed	AT1G52500	ATFPG-1,ATFPG-2,ATMMH-1,ATMMH-2,FPG-1,FPG-2,MMH-1,MMH-2	MUTM homolog-1	Encodes one of the splice variants of Arabidopsis thaliana MutM homolog. Encodes a formamidopyrimidine-DNA glycosylase that has abasic lyase activity and is able to nick double- stranded oligonucleotides containing 8-oxo-7,8-dihydroguanine (8-oxoG) in vitro.
Chr6	26366992	id6014587	9.68e-09	Den3TV	26228860	26231888	-138132	LOC_Os06g43610	formamidopyrimidine-DNA glycosylase, putative, expressed	AT1G52500	ATFPG-1,ATFPG-2,ATMMH-1,ATMMH-2,FPG-1,FPG-2,MMH-1,MMH-2	MUTM homolog-1	Encodes one of the splice variants of Arabidopsis thaliana MutM homolog. Encodes a formamidopyrimidine-DNA glycosylase that has abasic lyase activity and is able to nick double- stranded oligonucleotides containing 8-oxo-7,8-dihydroguanine (8-oxoG) in vitro.
Chr6	26323027	id6014518	9.68e-09	Den3TV	26233935	26237273	-89092	LOC_Os06g43620	haemolysin-III, putative, expressed	AT4G30850	HHP2	heptahelical transmembrane protein2	heptahelical transmembrane protein homologous to human adiponectin receptors and progestin receptors
Chr6	26366992	id6014587	9.68e-09	Den3TV	26233935	26237273	-133057	LOC_Os06g43620	haemolysin-III, putative, expressed	AT4G30850	HHP2	heptahelical transmembrane protein2	heptahelical transmembrane protein homologous to human adiponectin receptors and progestin receptors
Chr6	26323027	id6014518	9.68e-09	Den3TV	26241008	26249272	-82019	LOC_Os06g43630	sucrose-phosphate synthase, putative, expressed	AT5G20280	ATSPS1F,SPS1F	sucrose phosphate synthase 1F	Encodes a protein with putative sucrose-phosphate synthase activity. When the gene was expressed in transgenic tobacco plants, a clear trend for increased SPS activity was noted.
Chr6	26366992	id6014587	9.68e-09	Den3TV	26241008	26249272	-125984	LOC_Os06g43630	sucrose-phosphate synthase, putative, expressed	AT5G20280	ATSPS1F,SPS1F	sucrose phosphate synthase 1F	Encodes a protein with putative sucrose-phosphate synthase activity. When the gene was expressed in transgenic tobacco plants, a clear trend for increased SPS activity was noted.
Chr6	26323027	id6014518	9.68e-09	Den3TV	26253122	26258284	-69905	LOC_Os06g43640	Ser/Thr protein phosphatase family protein, putative, expressed	AT5G34850	ATPAP26,PAP26	purple acid phosphatase 26	Encodes a dual-targeted purple acid phosphatase isozyme AtPAP26. Involved in phosphate metabolism.
Chr6	26366992	id6014587	9.68e-09	Den3TV	26253122	26258284	-113870	LOC_Os06g43640	Ser/Thr protein phosphatase family protein, putative, expressed	AT5G34850	ATPAP26,PAP26	purple acid phosphatase 26	Encodes a dual-targeted purple acid phosphatase isozyme AtPAP26. Involved in phosphate metabolism.
Chr6	26323027	id6014518	9.68e-09	Den3TV	26262106	26265856	-60921	LOC_Os06g43650	secreted salivary protein, putative, expressed	AT2G25310	-	Protein of unknown function (DUF2012)	FUNCTIONS IN: carbohydrate binding; INVOLVED IN: biological_process unknown; LOCATED IN: endomembrane system; EXPRESSED IN: 22 plant structures; EXPRESSED DURING: 13 growth stages; CONTAINS InterPro DOMAIN/s: Carbohydrate-binding-like fold (InterPro:IPR013784), Protein of unknown function DUF2012 (InterPro:IPR019008); BEST Arabidopsis thaliana protein match is: Protein of unknown function (DUF201…
Chr6	26366992	id6014587	9.68e-09	Den3TV	26262106	26265856	-104886	LOC_Os06g43650	secreted salivary protein, putative, expressed	AT2G25310	-	Protein of unknown function (DUF2012)	FUNCTIONS IN: carbohydrate binding; INVOLVED IN: biological_process unknown; LOCATED IN: endomembrane system; EXPRESSED IN: 22 plant structures; EXPRESSED DURING: 13 growth stages; CONTAINS InterPro DOMAIN/s: Carbohydrate-binding-like fold (InterPro:IPR013784), Protein of unknown function DUF2012 (InterPro:IPR019008); BEST Arabidopsis thaliana protein match is: Protein of unknown function (DUF201…
Chr6	26323027	id6014518	9.68e-09	Den3TV	26271900	26277669	-51127	LOC_Os06g43660	inorganic H+ pyrophosphatase, putative, expressed	AT1G15690	ATAVP3,AtVHP1;1,AVP-3,AVP1	Inorganic H pyrophosphatase family protein	Encodes a H(+)-translocating (pyrophosphate-energized) inorganic pyrophosphatase (H(+)-PPase; EC 3.6.1.1) located in the vacuolar membrane. Expression is found in all tissues examined, including meristems and floral organ primordium. Expression is particularly enhanced in pollen, and is repressed by light. Over expression and loss of function phenotypes suggest AVP1 is involved in regulation of a…
Chr6	26366992	id6014587	9.68e-09	Den3TV	26271900	26277669	-95092	LOC_Os06g43660	inorganic H+ pyrophosphatase, putative, expressed	AT1G15690	ATAVP3,AtVHP1;1,AVP-3,AVP1	Inorganic H pyrophosphatase family protein	Encodes a H(+)-translocating (pyrophosphate-energized) inorganic pyrophosphatase (H(+)-PPase; EC 3.6.1.1) located in the vacuolar membrane. Expression is found in all tissues examined, including meristems and floral organ primordium. Expression is particularly enhanced in pollen, and is repressed by light. Over expression and loss of function phenotypes suggest AVP1 is involved in regulation of a…
Chr6	26323027	id6014518	9.68e-09	Den3TV	26278807	26291348	-44220	LOC_Os06g43670	Leucine Rich Repeat family protein, expressed	AT3G14460	-	LRR and NB-ARC domains-containing disease resistance protein	LRR and NB-ARC domains-containing disease resistance protein; FUNCTIONS IN: ATP binding; INVOLVED IN: apoptosis, defense response; CONTAINS InterPro DOMAIN/s: NB-ARC (InterPro:IPR002182), Leucine-rich repeat (InterPro:IPR001611), Disease resistance protein (InterPro:IPR000767); BEST Arabidopsis thaliana protein match is: NB-ARC domain-containing disease resistance protein (TAIR:AT3G14470.1); Has …
Chr6	26366992	id6014587	9.68e-09	Den3TV	26278807	26291348	-88185	LOC_Os06g43670	Leucine Rich Repeat family protein, expressed	AT3G14460	-	LRR and NB-ARC domains-containing disease resistance protein	LRR and NB-ARC domains-containing disease resistance protein; FUNCTIONS IN: ATP binding; INVOLVED IN: apoptosis, defense response; CONTAINS InterPro DOMAIN/s: NB-ARC (InterPro:IPR002182), Leucine-rich repeat (InterPro:IPR001611), Disease resistance protein (InterPro:IPR000767); BEST Arabidopsis thaliana protein match is: NB-ARC domain-containing disease resistance protein (TAIR:AT3G14470.1); Has …
Chr6	26323027	id6014518	9.68e-09	Den3TV	26295682	26302263	-27345	LOC_Os06g43680	palmitoyltransferase TIP1, putative, expressed	AT5G20350	TIP1	Ankyrin repeat family protein with DHHC zinc finger domain	Encodes a protein containing ankyrin and DHHC-CRD domain. Acts to restrict the size of the swelling that forms at the beginning of root hair cell growth, possibly by a mechanism that requires RHD1. Mutant displays defects in both root hair and pollen tube growth.
Chr6	26366992	id6014587	9.68e-09	Den3TV	26295682	26302263	-71310	LOC_Os06g43680	palmitoyltransferase TIP1, putative, expressed	AT5G20350	TIP1	Ankyrin repeat family protein with DHHC zinc finger domain	Encodes a protein containing ankyrin and DHHC-CRD domain. Acts to restrict the size of the swelling that forms at the beginning of root hair cell growth, possibly by a mechanism that requires RHD1. Mutant displays defects in both root hair and pollen tube growth.
Chr6	26323027	id6014518	9.68e-09	Den3TV	26302840	26311415	-20187	LOC_Os06g43690	WD repeat-containing protein, putative, expressed	AT4G04940	-	transducin family protein / WD-40 repeat family protein	transducin family protein / WD-40 repeat family protein; FUNCTIONS IN: nucleotide binding; INVOLVED IN: rRNA processing; LOCATED IN: CUL4 RING ubiquitin ligase complex; EXPRESSED IN: 20 plant structures; EXPRESSED DURING: 11 growth stages; CONTAINS InterPro DOMAIN/s: WD40 repeat 2 (InterPro:IPR019782), WD40 repeat, conserved site (InterPro:IPR019775), WD40 repeat (InterPro:IPR001680), WD40 repeat…
Chr6	26366992	id6014587	9.68e-09	Den3TV	26302840	26311415	-64152	LOC_Os06g43690	WD repeat-containing protein, putative, expressed	AT4G04940	-	transducin family protein / WD-40 repeat family protein	transducin family protein / WD-40 repeat family protein; FUNCTIONS IN: nucleotide binding; INVOLVED IN: rRNA processing; LOCATED IN: CUL4 RING ubiquitin ligase complex; EXPRESSED IN: 20 plant structures; EXPRESSED DURING: 11 growth stages; CONTAINS InterPro DOMAIN/s: WD40 repeat 2 (InterPro:IPR019782), WD40 repeat, conserved site (InterPro:IPR019775), WD40 repeat (InterPro:IPR001680), WD40 repeat…
Chr6	26323027	id6014518	9.68e-09	Den3TV	26311605	26314066	-11422	LOC_Os06g43700	transmembrane amino acid transporter protein, putative, expressed	AT1G80510	-	Transmembrane amino acid transporter family protein	Encodes a close relative of the amino acid transporter ANT1 (AT3G11900).
Chr6	26366992	id6014587	9.68e-09	Den3TV	26311605	26314066	-55387	LOC_Os06g43700	transmembrane amino acid transporter protein, putative, expressed	AT1G80510	-	Transmembrane amino acid transporter family protein	Encodes a close relative of the amino acid transporter ANT1 (AT3G11900).
Chr6	26323027	id6014518	9.68e-09	Den3TV	26315045	26317959	-7982	LOC_Os06g43710	glucosidase II beta subunit-like domain containing protein, expressed	AT5G35080	-	-	Encodes a protein involved in the endoplasmic reticulum-associated degradation of glycoproteins.
Chr6	26366992	id6014587	9.68e-09	Den3TV	26315045	26317959	-51947	LOC_Os06g43710	glucosidase II beta subunit-like domain containing protein, expressed	AT5G35080	-	-	Encodes a protein involved in the endoplasmic reticulum-associated degradation of glycoproteins.
Chr6	26323027	id6014518	9.68e-09	Den3TV	26318548	26319186	-4479	LOC_Os06g43720	expressed protein	-	-	-
Chr6	26366992	id6014587	9.68e-09	Den3TV	26318548	26319186	-48444	LOC_Os06g43720	expressed protein	-	-	-
Chr6	26323027	id6014518	9.68e-09	Den3TV	26320260	26320562	-2767	LOC_Os06g43730	expressed protein	-	-	-
Chr6	26366992	id6014587	9.68e-09	Den3TV	26320260	26320562	-46732	LOC_Os06g43730	expressed protein	-	-	-
Chr6	26323027	id6014518	9.68e-09	Den3TV	26321831	26323096	-1196	LOC_Os06g43740	OsFBX201 - F-box domain containing protein, expressed	AT3G49150	-	F-box/RNI-like superfamily protein	F-box/RNI-like superfamily protein; CONTAINS InterPro DOMAIN/s: F-box domain, cyclin-like (InterPro:IPR001810), F-box domain, Skp2-like (InterPro:IPR022364), FBD-like (InterPro:IPR006566); BEST Arabidopsis thaliana protein match is: RNI-like superfamily protein (TAIR:AT3G59240.1); Has 1918 Blast hits to 1865 proteins in 43 species: Archae - 0; Bacteria - 0; Metazoa - 29; Fungi - 4; Plants - 1883;…
Chr6	26366992	id6014587	9.68e-09	Den3TV	26321831	26323096	-45161	LOC_Os06g43740	OsFBX201 - F-box domain containing protein, expressed	AT3G49150	-	F-box/RNI-like superfamily protein	F-box/RNI-like superfamily protein; CONTAINS InterPro DOMAIN/s: F-box domain, cyclin-like (InterPro:IPR001810), F-box domain, Skp2-like (InterPro:IPR022364), FBD-like (InterPro:IPR006566); BEST Arabidopsis thaliana protein match is: RNI-like superfamily protein (TAIR:AT3G59240.1); Has 1918 Blast hits to 1865 proteins in 43 species: Archae - 0; Bacteria - 0; Metazoa - 29; Fungi - 4; Plants - 1883;…
Chr6	26323027	id6014518	9.68e-09	Den3TV	26325170	26328347	2143	LOC_Os06g43750	expressed protein	AT4G32930	-	-	unknown protein; FUNCTIONS IN: molecular_function unknown; INVOLVED IN: biological_process unknown; LOCATED IN: cellular_component unknown; EXPRESSED IN: 22 plant structures; EXPRESSED DURING: 13 growth stages; CONTAINS InterPro DOMAIN/s: Protein of unknown function DUF866, eukaryotic (InterPro:IPR008584).
Chr6	26366992	id6014587	9.68e-09	Den3TV	26325170	26328347	-41822	LOC_Os06g43750	expressed protein	AT4G32930	-	-	unknown protein; FUNCTIONS IN: molecular_function unknown; INVOLVED IN: biological_process unknown; LOCATED IN: cellular_component unknown; EXPRESSED IN: 22 plant structures; EXPRESSED DURING: 13 growth stages; CONTAINS InterPro DOMAIN/s: Protein of unknown function DUF866, eukaryotic (InterPro:IPR008584).
Chr6	26323027	id6014518	9.68e-09	Den3TV	26331890	26344253	8863	LOC_Os06g43760	tRNA synthetase class I, putative, expressed	AT4G10320	-	tRNA synthetase class I (I, L, M and V) family protein	tRNA synthetase class I (I, L, M and V) family protein; FUNCTIONS IN: isoleucine-tRNA ligase activity, nucleotide binding, aminoacyl-tRNA ligase activity, zinc ion binding, ATP binding; INVOLVED IN: response to cadmium ion, tRNA aminoacylation for protein translation; LOCATED IN: cytosol; EXPRESSED IN: male gametophyte, guard cell, epidermis, cultured cell, pollen tube; EXPRESSED DURING: L mature…
Chr6	26366992	id6014587	9.68e-09	Den3TV	26331890	26344253	-35102	LOC_Os06g43760	tRNA synthetase class I, putative, expressed	AT4G10320	-	tRNA synthetase class I (I, L, M and V) family protein	tRNA synthetase class I (I, L, M and V) family protein; FUNCTIONS IN: isoleucine-tRNA ligase activity, nucleotide binding, aminoacyl-tRNA ligase activity, zinc ion binding, ATP binding; INVOLVED IN: response to cadmium ion, tRNA aminoacylation for protein translation; LOCATED IN: cytosol; EXPRESSED IN: male gametophyte, guard cell, epidermis, cultured cell, pollen tube; EXPRESSED DURING: L mature…
Chr6	26323027	id6014518	9.68e-09	Den3TV	26345139	26346101	22112	LOC_Os06g43770	expressed protein	AT1G15760	-	Sterile alpha motif (SAM) domain-containing protein	Sterile alpha motif (SAM) domain-containing protein; CONTAINS InterPro DOMAIN/s: Sterile alpha motif homology (InterPro:IPR010993), Sterile alpha motif, type 2 (InterPro:IPR011510); BEST Arabidopsis thaliana protein match is: Sterile alpha motif (SAM) domain-containing protein (TAIR:AT1G80520.1); Has 64 Blast hits to 64 proteins in 13 species: Archae - 0; Bacteria - 0; Metazoa - 0; Fungi - 0; Pla…
Chr6	26366992	id6014587	9.68e-09	Den3TV	26345139	26346101	-21853	LOC_Os06g43770	expressed protein	AT1G15760	-	Sterile alpha motif (SAM) domain-containing protein	Sterile alpha motif (SAM) domain-containing protein; CONTAINS InterPro DOMAIN/s: Sterile alpha motif homology (InterPro:IPR010993), Sterile alpha motif, type 2 (InterPro:IPR011510); BEST Arabidopsis thaliana protein match is: Sterile alpha motif (SAM) domain-containing protein (TAIR:AT1G80520.1); Has 64 Blast hits to 64 proteins in 13 species: Archae - 0; Bacteria - 0; Metazoa - 0; Fungi - 0; Pla…
Chr6	26323027	id6014518	9.68e-09	Den3TV	26354718	26358086	31691	LOC_Os06g43780	expressed protein	AT2G12400	-	-	unknown protein; FUNCTIONS IN: molecular_function unknown; INVOLVED IN: biological_process unknown; LOCATED IN: endomembrane system; EXPRESSED IN: 25 plant structures; EXPRESSED DURING: 13 growth stages; BEST Arabidopsis thaliana protein match is: unknown protein (TAIR:AT2G25270.1); Has 177 Blast hits to 172 proteins in 23 species: Archae - 0; Bacteria - 2; Metazoa - 3; Fungi - 0; Plants - 164; V…
Chr6	26366992	id6014587	9.68e-09	Den3TV	26354718	26358086	-12274	LOC_Os06g43780	expressed protein	AT2G12400	-	-	unknown protein; FUNCTIONS IN: molecular_function unknown; INVOLVED IN: biological_process unknown; LOCATED IN: endomembrane system; EXPRESSED IN: 25 plant structures; EXPRESSED DURING: 13 growth stages; BEST Arabidopsis thaliana protein match is: unknown protein (TAIR:AT2G25270.1); Has 177 Blast hits to 172 proteins in 23 species: Archae - 0; Bacteria - 2; Metazoa - 3; Fungi - 0; Plants - 164; V…
Chr6	26323027	id6014518	9.68e-09	Den3TV	26359284	26373493	36257	LOC_Os06g43790	transcription initiation factor TFIID subunit 1, putative, expressed	AT1G32750	GTD1,HAC13,HAF01,HAF1,TAF1	HAC13 protein (HAC13)	This gene is predicted to encode a histone acetyltransferase. Five lines with RNAi constructs directed against HAF1 grow normally and can produce root calli, but have defects in agrobacterium-mediated transformation.
Chr6	26366992	id6014587	9.68e-09	Den3TV	26359284	26373493	-7708	LOC_Os06g43790	transcription initiation factor TFIID subunit 1, putative, expressed	AT1G32750	GTD1,HAC13,HAF01,HAF1,TAF1	HAC13 protein (HAC13)	This gene is predicted to encode a histone acetyltransferase. Five lines with RNAi constructs directed against HAF1 grow normally and can produce root calli, but have defects in agrobacterium-mediated transformation.
Chr6	26323027	id6014518	9.68e-09	Den3TV	26374959	26378230	51932	LOC_Os06g43800	methyltransferase domain containing protein, putative, expressed	AT2G41040	-	S-adenosyl-L-methionine-dependent methyltransferases superfamily protein	S-adenosyl-L-methionine-dependent methyltransferases superfamily protein; FUNCTIONS IN: methyltransferase activity; INVOLVED IN: response to karrikin; LOCATED IN: chloroplast, plastoglobule; EXPRESSED IN: 21 plant structures; EXPRESSED DURING: 12 growth stages; CONTAINS InterPro DOMAIN/s: Methyltransferase type 11 (InterPro:IPR013216); BEST Arabidopsis thaliana protein match is: S-adenosyl-L-meth…
Chr6	26366992	id6014587	9.68e-09	Den3TV	26374959	26378230	7967	LOC_Os06g43800	methyltransferase domain containing protein, putative, expressed	AT2G41040	-	S-adenosyl-L-methionine-dependent methyltransferases superfamily protein	S-adenosyl-L-methionine-dependent methyltransferases superfamily protein; FUNCTIONS IN: methyltransferase activity; INVOLVED IN: response to karrikin; LOCATED IN: chloroplast, plastoglobule; EXPRESSED IN: 21 plant structures; EXPRESSED DURING: 12 growth stages; CONTAINS InterPro DOMAIN/s: Methyltransferase type 11 (InterPro:IPR013216); BEST Arabidopsis thaliana protein match is: S-adenosyl-L-meth…
Chr6	26323027	id6014518	9.68e-09	Den3TV	26383997	26384662	60970	LOC_Os06g43810	expressed protein	AT5G35090	-	-	unknown protein; Has 1807 Blast hits to 1807 proteins in 277 species: Archae - 0; Bacteria - 0; Metazoa - 736; Fungi - 347; Plants - 385; Viruses - 0; Other Eukaryotes - 339 (source: NCBI BLink).
Chr6	26366992	id6014587	9.68e-09	Den3TV	26383997	26384662	17005	LOC_Os06g43810	expressed protein	AT5G35090	-	-	unknown protein; Has 1807 Blast hits to 1807 proteins in 277 species: Archae - 0; Bacteria - 0; Metazoa - 736; Fungi - 347; Plants - 385; Viruses - 0; Other Eukaryotes - 339 (source: NCBI BLink).
Chr6	26323027	id6014518	9.68e-09	Den3TV	26387053	26390622	64026	LOC_Os06g43820	expressed protein	-	-	-
Chr6	26366992	id6014587	9.68e-09	Den3TV	26387053	26390622	20061	LOC_Os06g43820	expressed protein	-	-	-
Chr6	26323027	id6014518	9.68e-09	Den3TV	26392281	26392499	69254	LOC_Os06g43830	retrotransposon protein, putative, Ty3-gypsy subclass	-	-	-
Chr6	26366992	id6014587	9.68e-09	Den3TV	26392281	26392499	25289	LOC_Os06g43830	retrotransposon protein, putative, Ty3-gypsy subclass	-	-	-
Chr6	26323027	id6014518	9.68e-09	Den3TV	26398279	26404234	75252	LOC_Os06g43840	protein kinase domain containing protein, expressed	AT3G46920	-	Protein kinase superfamily protein with octicosapeptide/Phox/Bem1p domain	Protein kinase superfamily protein with octicosapeptide/Phox/Bem1p domain; FUNCTIONS IN: protein serine/threonine/tyrosine kinase activity, protein kinase activity; INVOLVED IN: protein amino acid phosphorylation; LOCATED IN: chloroplast; EXPRESSED IN: 21 plant structures; EXPRESSED DURING: 10 growth stages; CONTAINS InterPro DOMAIN/s: Octicosapeptide/Phox/Bem1p (InterPro:IPR000270), Protein kina…
Chr6	26366992	id6014587	9.68e-09	Den3TV	26398279	26404234	31287	LOC_Os06g43840	protein kinase domain containing protein, expressed	AT3G46920	-	Protein kinase superfamily protein with octicosapeptide/Phox/Bem1p domain	Protein kinase superfamily protein with octicosapeptide/Phox/Bem1p domain; FUNCTIONS IN: protein serine/threonine/tyrosine kinase activity, protein kinase activity; INVOLVED IN: protein amino acid phosphorylation; LOCATED IN: chloroplast; EXPRESSED IN: 21 plant structures; EXPRESSED DURING: 10 growth stages; CONTAINS InterPro DOMAIN/s: Octicosapeptide/Phox/Bem1p (InterPro:IPR000270), Protein kina…
Chr6	26323027	id6014518	9.68e-09	Den3TV	26407090	26409940	84063	LOC_Os06g43850	ATP synthase F1, delta subunit family protein, putative, expressed	AT5G13450	ATP5	delta subunit of Mt ATP synthase	delta subunit of Mt ATP synthase (ATP5); FUNCTIONS IN: hydrogen ion transporting ATP synthase activity, rotational mechanism, cobalt ion binding, zinc ion binding; INVOLVED IN: ATP synthesis coupled proton transport; LOCATED IN: mitochondrion, chloroplast, plasma membrane, membrane, mitochondrial proton-transporting ATP synthase complex, catalytic core F(1); EXPRESSED IN: 27 plant structures; EXP…
Chr6	26366992	id6014587	9.68e-09	Den3TV	26407090	26409940	40098	LOC_Os06g43850	ATP synthase F1, delta subunit family protein, putative, expressed	AT5G13450	ATP5	delta subunit of Mt ATP synthase	delta subunit of Mt ATP synthase (ATP5); FUNCTIONS IN: hydrogen ion transporting ATP synthase activity, rotational mechanism, cobalt ion binding, zinc ion binding; INVOLVED IN: ATP synthesis coupled proton transport; LOCATED IN: mitochondrion, chloroplast, plasma membrane, membrane, mitochondrial proton-transporting ATP synthase complex, catalytic core F(1); EXPRESSED IN: 27 plant structures; EXP…
Chr6	26323027	id6014518	9.68e-09	Den3TV	26410491	26413838	87464	LOC_Os06g43860	homeobox protein knotted-1, putative, expressed	AT5G25220	KNAT3	KNOTTED1-like homeobox gene 3	A member of class II knotted1-like homeobox gene family (together with KNAT4 and KNAT5). Expressed in: hypocotyl-root boundary, anther-filament junction in flowers, ovule-funiculus and peduncle-silique boundaries, petioles and root. Light-regulated expression with differential response to red/far-red light. KNAT3 promoter activity showed cell-type specific pattern along longitudinal root axis, re…
Chr6	26366992	id6014587	9.68e-09	Den3TV	26410491	26413838	43499	LOC_Os06g43860	homeobox protein knotted-1, putative, expressed	AT5G25220	KNAT3	KNOTTED1-like homeobox gene 3	A member of class II knotted1-like homeobox gene family (together with KNAT4 and KNAT5). Expressed in: hypocotyl-root boundary, anther-filament junction in flowers, ovule-funiculus and peduncle-silique boundaries, petioles and root. Light-regulated expression with differential response to red/far-red light. KNAT3 promoter activity showed cell-type specific pattern along longitudinal root axis, re…
Chr6	26323027	id6014518	9.68e-09	Den3TV	26420515	26426833	97488	LOC_Os06g43870	expressed protein	AT4G36730	GBF1	G-box binding factor 1	member of a gene family encoding basic leucine zipper proteins (GBFs) which bind the G-box
Chr6	26366992	id6014587	9.68e-09	Den3TV	26420515	26426833	53523	LOC_Os06g43870	expressed protein	AT4G36730	GBF1	G-box binding factor 1	member of a gene family encoding basic leucine zipper proteins (GBFs) which bind the G-box
Chr6	26323027	id6014518	9.68e-09	Den3TV	26431949	26433297	108922	LOC_Os06g43875	retrotransposon protein, putative, unclassified, expressed	-	-	-
Chr6	26366992	id6014587	9.68e-09	Den3TV	26431949	26433297	64957	LOC_Os06g43875	retrotransposon protein, putative, unclassified, expressed	-	-	-
Chr6	26323027	id6014518	9.68e-09	Den3TV	26434264	26438320	111237	LOC_Os06g43880	prenyltransferase, putative, expressed	AT2G18950	ATHPT,HPT1,TPT1,VTE2	homogentisate phytyltransferase 1	Encodes homogentisate phytyltransferase involved in tocopherol biosynthesis. Has impact on seed longevity and plays a role in the adaptation to low temperature stress, notably phloem loading.
Chr6	26366992	id6014587	9.68e-09	Den3TV	26434264	26438320	67272	LOC_Os06g43880	prenyltransferase, putative, expressed	AT2G18950	ATHPT,HPT1,TPT1,VTE2	homogentisate phytyltransferase 1	Encodes homogentisate phytyltransferase involved in tocopherol biosynthesis. Has impact on seed longevity and plays a role in the adaptation to low temperature stress, notably phloem loading.
Chr6	26323027	id6014518	9.68e-09	Den3TV	26439416	26440928	116389	LOC_Os06g43890	expressed protein	-	-	-
Chr6	26366992	id6014587	9.68e-09	Den3TV	26439416	26440928	72424	LOC_Os06g43890	expressed protein	-	-	-
Chr6	26323027	id6014518	9.68e-09	Den3TV	26441598	26443901	118571	LOC_Os06g43900	ribosomal protein L35, putative, expressed	AT2G24090	-	Ribosomal protein L35	Ribosomal protein L35; FUNCTIONS IN: structural constituent of ribosome; INVOLVED IN: translation; LOCATED IN: ribosome, chloroplast; EXPRESSED IN: 22 plant structures; EXPRESSED DURING: 13 growth stages; CONTAINS InterPro DOMAIN/s: Ribosomal protein L35, conserved site (InterPro:IPR018265), Ribosomal protein L35, non-mitochondrial (InterPro:IPR001706), Ribosomal protein L35 (InterPro:IPR021137);…
Chr6	26366992	id6014587	9.68e-09	Den3TV	26441598	26443901	74606	LOC_Os06g43900	ribosomal protein L35, putative, expressed	AT2G24090	-	Ribosomal protein L35	Ribosomal protein L35; FUNCTIONS IN: structural constituent of ribosome; INVOLVED IN: translation; LOCATED IN: ribosome, chloroplast; EXPRESSED IN: 22 plant structures; EXPRESSED DURING: 13 growth stages; CONTAINS InterPro DOMAIN/s: Ribosomal protein L35, conserved site (InterPro:IPR018265), Ribosomal protein L35, non-mitochondrial (InterPro:IPR001706), Ribosomal protein L35 (InterPro:IPR021137);…
Chr6	26323027	id6014518	9.68e-09	Den3TV	26449764	26453699	126737	LOC_Os06g43910	two-component response regulator, putative, expressed	AT2G25180	ARR12,RR12	response regulator 12	Encodes an Arabidopsis response regulator (ARR) protein that acts in concert with other type-B ARRs in the cytokinin signaling pathway.
Chr6	26366992	id6014587	9.68e-09	Den3TV	26449764	26453699	82772	LOC_Os06g43910	two-component response regulator, putative, expressed	AT2G25180	ARR12,RR12	response regulator 12	Encodes an Arabidopsis response regulator (ARR) protein that acts in concert with other type-B ARRs in the cytokinin signaling pathway.
Chr6	26323027	id6014518	9.68e-09	Den3TV	26454049	26454964	131022	LOC_Os06g43920	hypothetical protein	-	-	-
Chr6	26366992	id6014587	9.68e-09	Den3TV	26454049	26454964	87057	LOC_Os06g43920	hypothetical protein	-	-	-
Chr6	26323027	id6014518	9.68e-09	Den3TV	26455230	26460809	132203	LOC_Os06g43930	OsProCP2 - Putative Lysosomal Pro-x Carboxypeptidase homologue, expressed	AT2G24280	-	alpha/beta-Hydrolases superfamily protein	alpha/beta-Hydrolases superfamily protein; FUNCTIONS IN: serine-type peptidase activity, serine-type carboxypeptidase activity; INVOLVED IN: proteolysis; LOCATED IN: endomembrane system, lysosome; EXPRESSED IN: 22 plant structures; EXPRESSED DURING: 13 growth stages; CONTAINS InterPro DOMAIN/s: Peptidase S28 (InterPro:IPR008758); BEST Arabidopsis thaliana protein match is: Serine carboxypeptidase…
Chr6	26366992	id6014587	9.68e-09	Den3TV	26455230	26460809	88238	LOC_Os06g43930	OsProCP2 - Putative Lysosomal Pro-x Carboxypeptidase homologue, expressed	AT2G24280	-	alpha/beta-Hydrolases superfamily protein	alpha/beta-Hydrolases superfamily protein; FUNCTIONS IN: serine-type peptidase activity, serine-type carboxypeptidase activity; INVOLVED IN: proteolysis; LOCATED IN: endomembrane system, lysosome; EXPRESSED IN: 22 plant structures; EXPRESSED DURING: 13 growth stages; CONTAINS InterPro DOMAIN/s: Peptidase S28 (InterPro:IPR008758); BEST Arabidopsis thaliana protein match is: Serine carboxypeptidase…
Chr6	26323027	id6014518	9.68e-09	Den3TV	26470722	26472970	147695	LOC_Os06g43940	expressed protein	-	-	-
Chr6	26366992	id6014587	9.68e-09	Den3TV	26470722	26472970	103730	LOC_Os06g43940	expressed protein	-	-	-
Chr6	26323027	id6014518	9.68e-09	Den3TV	26477482	26478274	154455	LOC_Os06g43950	expressed protein	-	-	-
Chr6	26366992	id6014587	9.68e-09	Den3TV	26477482	26478274	110490	LOC_Os06g43950	expressed protein	-	-	-
Chr6	26323027	id6014518	9.68e-09	Den3TV	26481248	26482813	158221	LOC_Os06g43960	expressed protein	-	-	-
Chr6	26366992	id6014587	9.68e-09	Den3TV	26481248	26482813	114256	LOC_Os06g43960	expressed protein	-	-	-
Chr6	26323027	id6014518	9.68e-09	Den3TV	26488450	26488888	165423	LOC_Os06g43970	expressed protein	-	-	-
Chr6	26366992	id6014587	9.68e-09	Den3TV	26488450	26488888	121458	LOC_Os06g43970	expressed protein	-	-	-
Chr6	26323027	id6014518	9.68e-09	Den3TV	26489445	26492077	166418	LOC_Os06g43980	expressed protein	-	-	-
Chr6	26366992	id6014587	9.68e-09	Den3TV	26489445	26492077	122453	LOC_Os06g43980	expressed protein	-	-	-
Chr6	26323027	id6014518	9.68e-09	Den3TV	26495539	26497431	172512	LOC_Os06g43990	expressed protein	AT4G31805	-	WRKY family transcription factor	WRKY family transcription factor; BEST Arabidopsis thaliana protein match is: myosin heavy chain-related (TAIR:AT5G10890.1); Has 30201 Blast hits to 17322 proteins in 780 species: Archae - 12; Bacteria - 1396; Metazoa - 17338; Fungi - 3422; Plants - 5037; Viruses - 0; Other Eukaryotes - 2996 (source: NCBI BLink).
Chr6	26366992	id6014587	9.68e-09	Den3TV	26495539	26497431	128547	LOC_Os06g43990	expressed protein	AT4G31805	-	WRKY family transcription factor	WRKY family transcription factor; BEST Arabidopsis thaliana protein match is: myosin heavy chain-related (TAIR:AT5G10890.1); Has 30201 Blast hits to 17322 proteins in 780 species: Archae - 12; Bacteria - 1396; Metazoa - 17338; Fungi - 3422; Plants - 5037; Viruses - 0; Other Eukaryotes - 2996 (source: NCBI BLink).
Chr6	26323027	id6014518	9.68e-09	Den3TV	26499618	26500169	176591	LOC_Os06g44000	expressed protein	-	-	-
Chr6	26366992	id6014587	9.68e-09	Den3TV	26499618	26500169	132626	LOC_Os06g44000	expressed protein	-	-	-
Chr6	26323027	id6014518	9.68e-09	Den3TV	26508922	26510702	185895	LOC_Os06g44010	WRKY28, expressed	AT1G80840	ATWRKY40,WRKY40	WRKY DNA-binding protein 40	Pathogen-induced transcription factor. Binds W-box sequences in vitro. Forms protein complexes with itself and with WRKY40 and WRKY60. Coexpression with WRKY18 or WRKY60 made plants more susceptible to both P. syringae and B. cinerea. WRKY18, WRKY40, and WRKY60 have partially redundant roles in response to the hemibiotrophic bacterial pathogen Pseudomonas syringae and the necrotrophic fungal path…
Chr6	26366992	id6014587	9.68e-09	Den3TV	26508922	26510702	141930	LOC_Os06g44010	WRKY28, expressed	AT1G80840	ATWRKY40,WRKY40	WRKY DNA-binding protein 40	Pathogen-induced transcription factor. Binds W-box sequences in vitro. Forms protein complexes with itself and with WRKY40 and WRKY60. Coexpression with WRKY18 or WRKY60 made plants more susceptible to both P. syringae and B. cinerea. WRKY18, WRKY40, and WRKY60 have partially redundant roles in response to the hemibiotrophic bacterial pathogen Pseudomonas syringae and the necrotrophic fungal path…
Chr6	26323027	id6014518	9.68e-09	Den3TV	26514060	26515821	191033	LOC_Os06g44020	expressed protein	-	-	-
Chr6	26366992	id6014587	9.68e-09	Den3TV	26514060	26515821	147068	LOC_Os06g44020	expressed protein	-	-	-
Chr6	26366992	id6014587	9.68e-09	Den3TV	26528301	26537144	161309	LOC_Os06g44030	WD domain, G-beta repeat domain containing protein, expressed	AT5G25150	TAF5	TBP-associated factor 5	Encodes a putative TATA-binding-protein associated factor TAF5. TAFs are subunits of the general transcription factor IID (TFIID).
Chr6	26366992	id6014587	9.68e-09	Den3TV	26553540	26560229	186548	LOC_Os06g44034	expressed protein	-	-	-
Chr6	26366992	id6014587	9.68e-09	Den3TV	26562142	26565302	195150	LOC_Os06g44040	DOMON domain containing protein, expressed	AT5G54830	-	DOMON domain-containing protein / dopamine beta-monooxygenase N-terminal domain-containing protein	DOMON domain-containing protein / dopamine beta-monooxygenase N-terminal domain-containing protein; FUNCTIONS IN: dopamine beta-monooxygenase activity, monooxygenase activity; INVOLVED IN: histidine catabolic process, metabolic process; LOCATED IN: endomembrane system, integral to membrane; EXPRESSED IN: 22 plant structures; EXPRESSED DURING: 11 growth stages; CONTAINS InterPro DOMAIN/s: Cytochro…
Chr6	26277256	id6014370	1.23e-08	Den3TV	26081409	26086094	-195847	LOC_Os06g43384	cytochrome P450, putative, expressed	AT1G13110	CYP71B7	cytochrome P450, family 71 subfamily B, polypeptide 7	member of CYP71B
Chr6	26277256	id6014370	1.23e-08	Den3TV	26088783	26089887	-188473	LOC_Os06g43400
Chr6	26277256	id6014370	1.23e-08	Den3TV	26091519	26093624	-185737	LOC_Os06g43410	cytochrome P450, putative, expressed	AT2G30770	CYP71A13	cytochrome P450, family 71, subfamily A, polypeptide 13	putative cytochrome P450
Chr6	26277256	id6014370	1.23e-08	Den3TV	26096157	26097854	-181099	LOC_Os06g43420	cytochrome P450, putative, expressed	AT5G57260	CYP71B10	cytochrome P450, family 71, subfamily B, polypeptide 10	putative cytochrome P450
Chr6	26277256	id6014370	1.23e-08	Den3TV	26104110	26106279	-173146	LOC_Os06g43430	cytochrome P450, putative, expressed	AT1G13110	CYP71B7	cytochrome P450, family 71 subfamily B, polypeptide 7	member of CYP71B
Chr6	26277256	id6014370	1.23e-08	Den3TV	26107629	26108557	-169627	LOC_Os06g43440	cytochrome P450, putative, expressed	AT2G45560	CYP76C1	cytochrome P450, family 76, subfamily C, polypeptide 1	cytochrome P450 monooxygenase
Chr6	26277256	id6014370	1.23e-08	Den3TV	26110126	26113417	-167130	LOC_Os06g43450	retrotransposon protein, putative, unclassified, expressed	-	-	-
Chr6	26277256	id6014370	1.23e-08	Den3TV	26114047	26120202	-163209	LOC_Os06g43460	retrotransposon protein, putative, unclassified, expressed	-	-	-
Chr6	26277256	id6014370	1.23e-08	Den3TV	26122170	26123153	-155086	LOC_Os06g43470	cytochrome P450 71A9, putative, expressed	AT5G42590	CYP71A16	cytochrome P450, family 71, subfamily A, polypeptide 16	putative cytochrome P450
Chr6	26277256	id6014370	1.23e-08	Den3TV	26136032	26138346	-141224	LOC_Os06g43480	cytochrome P450, putative, expressed	AT2G24180	CYP71B6	cytochrome p450 71b6	cytochrome P450 monooxygenase
Chr6	26277256	id6014370	1.23e-08	Den3TV	26144809	26147455	-132447	LOC_Os06g43490	cytochrome P450, putative, expressed	AT1G13080	CYP71B2	cytochrome P450, family 71, subfamily B, polypeptide 2	cytochrome P450 monooxygenase
Chr6	26277256	id6014370	1.23e-08	Den3TV	26153318	26153779	-123938	LOC_Os06g43500	expressed protein	-	-	-
Chr6	26277256	id6014370	1.23e-08	Den3TV	26154407	26158119	-122849	LOC_Os06g43510	cytochrome P450 71D6, putative, expressed	AT1G11610	CYP71A18	cytochrome P450, family 71, subfamily A, polypeptide 18	putative cytochrome P450
Chr6	26277256	id6014370	1.23e-08	Den3TV	26158545	26163600	-118711	LOC_Os06g43520	cytochrome P450 71D7, putative, expressed	AT3G48310	CYP71A22	cytochrome P450, family 71, subfamily A, polypeptide 22	putative cytochrome P450
Chr6	26277256	id6014370	1.23e-08	Den3TV	26171982	26172317	-105274	LOC_Os06g43530	expressed protein	-	-	-
Chr6	26277256	id6014370	1.23e-08	Den3TV	26175583	26179966	-101673	LOC_Os06g43540	retrotransposon protein, putative, unclassified, expressed	-	-	-
Chr6	26277256	id6014370	1.23e-08	Den3TV	26182310	26186107	-94946	LOC_Os06g43550	expressed protein	AT5G32440	-	Ubiquitin system component Cue protein	Ubiquitin system component Cue protein; LOCATED IN: chloroplast; EXPRESSED IN: 24 plant structures; EXPRESSED DURING: 15 growth stages; CONTAINS InterPro DOMAIN/s: Ubiquitin system component Cue (InterPro:IPR003892); BEST Arabidopsis thaliana protein match is: unknown protein (TAIR:AT1G80040.1).
Chr6	26277256	id6014370	1.23e-08	Den3TV	26188975	26197122	-88281	LOC_Os06g43560	phox domain-containing protein, putative, expressed	AT4G32160	-	Phox (PX) domain-containing protein	Phox (PX) domain-containing protein; CONTAINS InterPro DOMAIN/s: Phox-like (InterPro:IPR001683); BEST Arabidopsis thaliana protein match is: Phox (PX) domain-containing protein (TAIR:AT2G25350.1); Has 33521 Blast hits to 21186 proteins in 1483 species: Archae - 481; Bacteria - 3615; Metazoa - 17372; Fungi - 2745; Plants - 1628; Viruses - 165; Other Eukaryotes - 7515 (source: NCBI BLink).
Chr6	26277256	id6014370	1.23e-08	Den3TV	26198323	26203626	-78933	LOC_Os06g43570	peptidase, T1 family, putative, expressed	AT1G21720	PBC1	proteasome beta subunit C1	20S proteasome beta subunit PBC1 truncated protein (PBC1)
Chr6	26277256	id6014370	1.23e-08	Den3TV	26207298	26211004	-69958	LOC_Os06g43580	expressed protein	-	-	-
Chr6	26277256	id6014370	1.23e-08	Den3TV	26214485	26217669	-62771	LOC_Os06g43590	SNF7 domain containing protein, putative, expressed	AT1G17730	CHMP1B,VPS46.1	vacuolar protein sorting 46.1	Encodes an ESCRT-related protein: CHMP1A/AT1G73030; CHMP1B/AT1G17730. CHMP1A and B mediate multivesicular body sorting of auxin carriers and are required for plant development. ESCRT: Endosomal Sorting Complexes Required For Transport machinery; CHMP: Charged Multivesicular Body Protein/Chromatin Modifying Protein.
Chr6	26277256	id6014370	1.23e-08	Den3TV	26226107	26227763	-51149	LOC_Os06g43600	LTPL129 - Protease inhibitor/seed storage/LTP family protein precursor, expressed	AT3G22142	-	Bifunctional inhibitor/lipid-transfer protein/seed storage 2S albumin superfamily protein	Encodes a Protease inhibitor/seed storage/LTP family protein
Chr6	26277256	id6014370	1.23e-08	Den3TV	26228860	26231888	-48396	LOC_Os06g43610	formamidopyrimidine-DNA glycosylase, putative, expressed	AT1G52500	ATFPG-1,ATFPG-2,ATMMH-1,ATMMH-2,FPG-1,FPG-2,MMH-1,MMH-2	MUTM homolog-1	Encodes one of the splice variants of Arabidopsis thaliana MutM homolog. Encodes a formamidopyrimidine-DNA glycosylase that has abasic lyase activity and is able to nick double- stranded oligonucleotides containing 8-oxo-7,8-dihydroguanine (8-oxoG) in vitro.
Chr6	26277256	id6014370	1.23e-08	Den3TV	26233935	26237273	-43321	LOC_Os06g43620	haemolysin-III, putative, expressed	AT4G30850	HHP2	heptahelical transmembrane protein2	heptahelical transmembrane protein homologous to human adiponectin receptors and progestin receptors
Chr6	26277256	id6014370	1.23e-08	Den3TV	26241008	26249272	-36248	LOC_Os06g43630	sucrose-phosphate synthase, putative, expressed	AT5G20280	ATSPS1F,SPS1F	sucrose phosphate synthase 1F	Encodes a protein with putative sucrose-phosphate synthase activity. When the gene was expressed in transgenic tobacco plants, a clear trend for increased SPS activity was noted.
Chr6	26277256	id6014370	1.23e-08	Den3TV	26253122	26258284	-24134	LOC_Os06g43640	Ser/Thr protein phosphatase family protein, putative, expressed	AT5G34850	ATPAP26,PAP26	purple acid phosphatase 26	Encodes a dual-targeted purple acid phosphatase isozyme AtPAP26. Involved in phosphate metabolism.
Chr6	26277256	id6014370	1.23e-08	Den3TV	26262106	26265856	-15150	LOC_Os06g43650	secreted salivary protein, putative, expressed	AT2G25310	-	Protein of unknown function (DUF2012)	FUNCTIONS IN: carbohydrate binding; INVOLVED IN: biological_process unknown; LOCATED IN: endomembrane system; EXPRESSED IN: 22 plant structures; EXPRESSED DURING: 13 growth stages; CONTAINS InterPro DOMAIN/s: Carbohydrate-binding-like fold (InterPro:IPR013784), Protein of unknown function DUF2012 (InterPro:IPR019008); BEST Arabidopsis thaliana protein match is: Protein of unknown function (DUF201…
Chr6	26277256	id6014370	1.23e-08	Den3TV	26271900	26277669	-5356	LOC_Os06g43660	inorganic H+ pyrophosphatase, putative, expressed	AT1G15690	ATAVP3,AtVHP1;1,AVP-3,AVP1	Inorganic H pyrophosphatase family protein	Encodes a H(+)-translocating (pyrophosphate-energized) inorganic pyrophosphatase (H(+)-PPase; EC 3.6.1.1) located in the vacuolar membrane. Expression is found in all tissues examined, including meristems and floral organ primordium. Expression is particularly enhanced in pollen, and is repressed by light. Over expression and loss of function phenotypes suggest AVP1 is involved in regulation of a…
Chr6	26277256	id6014370	1.23e-08	Den3TV	26278807	26291348	1551	LOC_Os06g43670	Leucine Rich Repeat family protein, expressed	AT3G14460	-	LRR and NB-ARC domains-containing disease resistance protein	LRR and NB-ARC domains-containing disease resistance protein; FUNCTIONS IN: ATP binding; INVOLVED IN: apoptosis, defense response; CONTAINS InterPro DOMAIN/s: NB-ARC (InterPro:IPR002182), Leucine-rich repeat (InterPro:IPR001611), Disease resistance protein (InterPro:IPR000767); BEST Arabidopsis thaliana protein match is: NB-ARC domain-containing disease resistance protein (TAIR:AT3G14470.1); Has …
Chr6	26277256	id6014370	1.23e-08	Den3TV	26295682	26302263	18426	LOC_Os06g43680	palmitoyltransferase TIP1, putative, expressed	AT5G20350	TIP1	Ankyrin repeat family protein with DHHC zinc finger domain	Encodes a protein containing ankyrin and DHHC-CRD domain. Acts to restrict the size of the swelling that forms at the beginning of root hair cell growth, possibly by a mechanism that requires RHD1. Mutant displays defects in both root hair and pollen tube growth.
Chr6	26277256	id6014370	1.23e-08	Den3TV	26302840	26311415	25584	LOC_Os06g43690	WD repeat-containing protein, putative, expressed	AT4G04940	-	transducin family protein / WD-40 repeat family protein	transducin family protein / WD-40 repeat family protein; FUNCTIONS IN: nucleotide binding; INVOLVED IN: rRNA processing; LOCATED IN: CUL4 RING ubiquitin ligase complex; EXPRESSED IN: 20 plant structures; EXPRESSED DURING: 11 growth stages; CONTAINS InterPro DOMAIN/s: WD40 repeat 2 (InterPro:IPR019782), WD40 repeat, conserved site (InterPro:IPR019775), WD40 repeat (InterPro:IPR001680), WD40 repeat…
Chr6	26277256	id6014370	1.23e-08	Den3TV	26311605	26314066	34349	LOC_Os06g43700	transmembrane amino acid transporter protein, putative, expressed	AT1G80510	-	Transmembrane amino acid transporter family protein	Encodes a close relative of the amino acid transporter ANT1 (AT3G11900).
Chr6	26277256	id6014370	1.23e-08	Den3TV	26315045	26317959	37789	LOC_Os06g43710	glucosidase II beta subunit-like domain containing protein, expressed	AT5G35080	-	-	Encodes a protein involved in the endoplasmic reticulum-associated degradation of glycoproteins.
Chr6	26277256	id6014370	1.23e-08	Den3TV	26318548	26319186	41292	LOC_Os06g43720	expressed protein	-	-	-
Chr6	26277256	id6014370	1.23e-08	Den3TV	26320260	26320562	43004	LOC_Os06g43730	expressed protein	-	-	-
Chr6	26277256	id6014370	1.23e-08	Den3TV	26321831	26323096	44575	LOC_Os06g43740	OsFBX201 - F-box domain containing protein, expressed	AT3G49150	-	F-box/RNI-like superfamily protein	F-box/RNI-like superfamily protein; CONTAINS InterPro DOMAIN/s: F-box domain, cyclin-like (InterPro:IPR001810), F-box domain, Skp2-like (InterPro:IPR022364), FBD-like (InterPro:IPR006566); BEST Arabidopsis thaliana protein match is: RNI-like superfamily protein (TAIR:AT3G59240.1); Has 1918 Blast hits to 1865 proteins in 43 species: Archae - 0; Bacteria - 0; Metazoa - 29; Fungi - 4; Plants - 1883;…
Chr6	26277256	id6014370	1.23e-08	Den3TV	26325170	26328347	47914	LOC_Os06g43750	expressed protein	AT4G32930	-	-	unknown protein; FUNCTIONS IN: molecular_function unknown; INVOLVED IN: biological_process unknown; LOCATED IN: cellular_component unknown; EXPRESSED IN: 22 plant structures; EXPRESSED DURING: 13 growth stages; CONTAINS InterPro DOMAIN/s: Protein of unknown function DUF866, eukaryotic (InterPro:IPR008584).
Chr6	26277256	id6014370	1.23e-08	Den3TV	26331890	26344253	54634	LOC_Os06g43760	tRNA synthetase class I, putative, expressed	AT4G10320	-	tRNA synthetase class I (I, L, M and V) family protein	tRNA synthetase class I (I, L, M and V) family protein; FUNCTIONS IN: isoleucine-tRNA ligase activity, nucleotide binding, aminoacyl-tRNA ligase activity, zinc ion binding, ATP binding; INVOLVED IN: response to cadmium ion, tRNA aminoacylation for protein translation; LOCATED IN: cytosol; EXPRESSED IN: male gametophyte, guard cell, epidermis, cultured cell, pollen tube; EXPRESSED DURING: L mature…
Chr6	26277256	id6014370	1.23e-08	Den3TV	26345139	26346101	67883	LOC_Os06g43770	expressed protein	AT1G15760	-	Sterile alpha motif (SAM) domain-containing protein	Sterile alpha motif (SAM) domain-containing protein; CONTAINS InterPro DOMAIN/s: Sterile alpha motif homology (InterPro:IPR010993), Sterile alpha motif, type 2 (InterPro:IPR011510); BEST Arabidopsis thaliana protein match is: Sterile alpha motif (SAM) domain-containing protein (TAIR:AT1G80520.1); Has 64 Blast hits to 64 proteins in 13 species: Archae - 0; Bacteria - 0; Metazoa - 0; Fungi - 0; Pla…
Chr6	26277256	id6014370	1.23e-08	Den3TV	26354718	26358086	77462	LOC_Os06g43780	expressed protein	AT2G12400	-	-	unknown protein; FUNCTIONS IN: molecular_function unknown; INVOLVED IN: biological_process unknown; LOCATED IN: endomembrane system; EXPRESSED IN: 25 plant structures; EXPRESSED DURING: 13 growth stages; BEST Arabidopsis thaliana protein match is: unknown protein (TAIR:AT2G25270.1); Has 177 Blast hits to 172 proteins in 23 species: Archae - 0; Bacteria - 2; Metazoa - 3; Fungi - 0; Plants - 164; V…
Chr6	26277256	id6014370	1.23e-08	Den3TV	26359284	26373493	82028	LOC_Os06g43790	transcription initiation factor TFIID subunit 1, putative, expressed	AT1G32750	GTD1,HAC13,HAF01,HAF1,TAF1	HAC13 protein (HAC13)	This gene is predicted to encode a histone acetyltransferase. Five lines with RNAi constructs directed against HAF1 grow normally and can produce root calli, but have defects in agrobacterium-mediated transformation.
Chr6	26277256	id6014370	1.23e-08	Den3TV	26374959	26378230	97703	LOC_Os06g43800	methyltransferase domain containing protein, putative, expressed	AT2G41040	-	S-adenosyl-L-methionine-dependent methyltransferases superfamily protein	S-adenosyl-L-methionine-dependent methyltransferases superfamily protein; FUNCTIONS IN: methyltransferase activity; INVOLVED IN: response to karrikin; LOCATED IN: chloroplast, plastoglobule; EXPRESSED IN: 21 plant structures; EXPRESSED DURING: 12 growth stages; CONTAINS InterPro DOMAIN/s: Methyltransferase type 11 (InterPro:IPR013216); BEST Arabidopsis thaliana protein match is: S-adenosyl-L-meth…
Chr6	26277256	id6014370	1.23e-08	Den3TV	26383997	26384662	106741	LOC_Os06g43810	expressed protein	AT5G35090	-	-	unknown protein; Has 1807 Blast hits to 1807 proteins in 277 species: Archae - 0; Bacteria - 0; Metazoa - 736; Fungi - 347; Plants - 385; Viruses - 0; Other Eukaryotes - 339 (source: NCBI BLink).
Chr6	26277256	id6014370	1.23e-08	Den3TV	26387053	26390622	109797	LOC_Os06g43820	expressed protein	-	-	-
Chr6	26277256	id6014370	1.23e-08	Den3TV	26392281	26392499	115025	LOC_Os06g43830	retrotransposon protein, putative, Ty3-gypsy subclass	-	-	-
Chr6	26277256	id6014370	1.23e-08	Den3TV	26398279	26404234	121023	LOC_Os06g43840	protein kinase domain containing protein, expressed	AT3G46920	-	Protein kinase superfamily protein with octicosapeptide/Phox/Bem1p domain	Protein kinase superfamily protein with octicosapeptide/Phox/Bem1p domain; FUNCTIONS IN: protein serine/threonine/tyrosine kinase activity, protein kinase activity; INVOLVED IN: protein amino acid phosphorylation; LOCATED IN: chloroplast; EXPRESSED IN: 21 plant structures; EXPRESSED DURING: 10 growth stages; CONTAINS InterPro DOMAIN/s: Octicosapeptide/Phox/Bem1p (InterPro:IPR000270), Protein kina…
Chr6	26277256	id6014370	1.23e-08	Den3TV	26407090	26409940	129834	LOC_Os06g43850	ATP synthase F1, delta subunit family protein, putative, expressed	AT5G13450	ATP5	delta subunit of Mt ATP synthase	delta subunit of Mt ATP synthase (ATP5); FUNCTIONS IN: hydrogen ion transporting ATP synthase activity, rotational mechanism, cobalt ion binding, zinc ion binding; INVOLVED IN: ATP synthesis coupled proton transport; LOCATED IN: mitochondrion, chloroplast, plasma membrane, membrane, mitochondrial proton-transporting ATP synthase complex, catalytic core F(1); EXPRESSED IN: 27 plant structures; EXP…
Chr6	26277256	id6014370	1.23e-08	Den3TV	26410491	26413838	133235	LOC_Os06g43860	homeobox protein knotted-1, putative, expressed	AT5G25220	KNAT3	KNOTTED1-like homeobox gene 3	A member of class II knotted1-like homeobox gene family (together with KNAT4 and KNAT5). Expressed in: hypocotyl-root boundary, anther-filament junction in flowers, ovule-funiculus and peduncle-silique boundaries, petioles and root. Light-regulated expression with differential response to red/far-red light. KNAT3 promoter activity showed cell-type specific pattern along longitudinal root axis, re…
Chr6	26277256	id6014370	1.23e-08	Den3TV	26420515	26426833	143259	LOC_Os06g43870	expressed protein	AT4G36730	GBF1	G-box binding factor 1	member of a gene family encoding basic leucine zipper proteins (GBFs) which bind the G-box
Chr6	26277256	id6014370	1.23e-08	Den3TV	26431949	26433297	154693	LOC_Os06g43875	retrotransposon protein, putative, unclassified, expressed	-	-	-
Chr6	26277256	id6014370	1.23e-08	Den3TV	26434264	26438320	157008	LOC_Os06g43880	prenyltransferase, putative, expressed	AT2G18950	ATHPT,HPT1,TPT1,VTE2	homogentisate phytyltransferase 1	Encodes homogentisate phytyltransferase involved in tocopherol biosynthesis. Has impact on seed longevity and plays a role in the adaptation to low temperature stress, notably phloem loading.
Chr6	26277256	id6014370	1.23e-08	Den3TV	26439416	26440928	162160	LOC_Os06g43890	expressed protein	-	-	-
Chr6	26277256	id6014370	1.23e-08	Den3TV	26441598	26443901	164342	LOC_Os06g43900	ribosomal protein L35, putative, expressed	AT2G24090	-	Ribosomal protein L35	Ribosomal protein L35; FUNCTIONS IN: structural constituent of ribosome; INVOLVED IN: translation; LOCATED IN: ribosome, chloroplast; EXPRESSED IN: 22 plant structures; EXPRESSED DURING: 13 growth stages; CONTAINS InterPro DOMAIN/s: Ribosomal protein L35, conserved site (InterPro:IPR018265), Ribosomal protein L35, non-mitochondrial (InterPro:IPR001706), Ribosomal protein L35 (InterPro:IPR021137);…
Chr6	26277256	id6014370	1.23e-08	Den3TV	26449764	26453699	172508	LOC_Os06g43910	two-component response regulator, putative, expressed	AT2G25180	ARR12,RR12	response regulator 12	Encodes an Arabidopsis response regulator (ARR) protein that acts in concert with other type-B ARRs in the cytokinin signaling pathway.
Chr6	26277256	id6014370	1.23e-08	Den3TV	26454049	26454964	176793	LOC_Os06g43920	hypothetical protein	-	-	-
Chr6	26277256	id6014370	1.23e-08	Den3TV	26455230	26460809	177974	LOC_Os06g43930	OsProCP2 - Putative Lysosomal Pro-x Carboxypeptidase homologue, expressed	AT2G24280	-	alpha/beta-Hydrolases superfamily protein	alpha/beta-Hydrolases superfamily protein; FUNCTIONS IN: serine-type peptidase activity, serine-type carboxypeptidase activity; INVOLVED IN: proteolysis; LOCATED IN: endomembrane system, lysosome; EXPRESSED IN: 22 plant structures; EXPRESSED DURING: 13 growth stages; CONTAINS InterPro DOMAIN/s: Peptidase S28 (InterPro:IPR008758); BEST Arabidopsis thaliana protein match is: Serine carboxypeptidase…
Chr6	26277256	id6014370	1.23e-08	Den3TV	26470722	26472970	193466	LOC_Os06g43940	expressed protein	-	-	-
Chr6	26395558	id6014597	2.68e-08	Den3TV	26188975	26197122	-206583	LOC_Os06g43560	phox domain-containing protein, putative, expressed	AT4G32160	-	Phox (PX) domain-containing protein	Phox (PX) domain-containing protein; CONTAINS InterPro DOMAIN/s: Phox-like (InterPro:IPR001683); BEST Arabidopsis thaliana protein match is: Phox (PX) domain-containing protein (TAIR:AT2G25350.1); Has 33521 Blast hits to 21186 proteins in 1483 species: Archae - 481; Bacteria - 3615; Metazoa - 17372; Fungi - 2745; Plants - 1628; Viruses - 165; Other Eukaryotes - 7515 (source: NCBI BLink).
Chr6	26395558	id6014597	2.68e-08	Den3TV	26198323	26203626	-197235	LOC_Os06g43570	peptidase, T1 family, putative, expressed	AT1G21720	PBC1	proteasome beta subunit C1	20S proteasome beta subunit PBC1 truncated protein (PBC1)
Chr6	26395558	id6014597	2.68e-08	Den3TV	26207298	26211004	-188260	LOC_Os06g43580	expressed protein	-	-	-
Chr6	26395558	id6014597	2.68e-08	Den3TV	26214485	26217669	-181073	LOC_Os06g43590	SNF7 domain containing protein, putative, expressed	AT1G17730	CHMP1B,VPS46.1	vacuolar protein sorting 46.1	Encodes an ESCRT-related protein: CHMP1A/AT1G73030; CHMP1B/AT1G17730. CHMP1A and B mediate multivesicular body sorting of auxin carriers and are required for plant development. ESCRT: Endosomal Sorting Complexes Required For Transport machinery; CHMP: Charged Multivesicular Body Protein/Chromatin Modifying Protein.
Chr6	26395558	id6014597	2.68e-08	Den3TV	26226107	26227763	-169451	LOC_Os06g43600	LTPL129 - Protease inhibitor/seed storage/LTP family protein precursor, expressed	AT3G22142	-	Bifunctional inhibitor/lipid-transfer protein/seed storage 2S albumin superfamily protein	Encodes a Protease inhibitor/seed storage/LTP family protein
Chr6	26395558	id6014597	2.68e-08	Den3TV	26228860	26231888	-166698	LOC_Os06g43610	formamidopyrimidine-DNA glycosylase, putative, expressed	AT1G52500	ATFPG-1,ATFPG-2,ATMMH-1,ATMMH-2,FPG-1,FPG-2,MMH-1,MMH-2	MUTM homolog-1	Encodes one of the splice variants of Arabidopsis thaliana MutM homolog. Encodes a formamidopyrimidine-DNA glycosylase that has abasic lyase activity and is able to nick double- stranded oligonucleotides containing 8-oxo-7,8-dihydroguanine (8-oxoG) in vitro.
Chr6	26395558	id6014597	2.68e-08	Den3TV	26233935	26237273	-161623	LOC_Os06g43620	haemolysin-III, putative, expressed	AT4G30850	HHP2	heptahelical transmembrane protein2	heptahelical transmembrane protein homologous to human adiponectin receptors and progestin receptors
Chr6	26395558	id6014597	2.68e-08	Den3TV	26241008	26249272	-154550	LOC_Os06g43630	sucrose-phosphate synthase, putative, expressed	AT5G20280	ATSPS1F,SPS1F	sucrose phosphate synthase 1F	Encodes a protein with putative sucrose-phosphate synthase activity. When the gene was expressed in transgenic tobacco plants, a clear trend for increased SPS activity was noted.
Chr6	26395558	id6014597	2.68e-08	Den3TV	26253122	26258284	-142436	LOC_Os06g43640	Ser/Thr protein phosphatase family protein, putative, expressed	AT5G34850	ATPAP26,PAP26	purple acid phosphatase 26	Encodes a dual-targeted purple acid phosphatase isozyme AtPAP26. Involved in phosphate metabolism.
Chr6	26395558	id6014597	2.68e-08	Den3TV	26262106	26265856	-133452	LOC_Os06g43650	secreted salivary protein, putative, expressed	AT2G25310	-	Protein of unknown function (DUF2012)	FUNCTIONS IN: carbohydrate binding; INVOLVED IN: biological_process unknown; LOCATED IN: endomembrane system; EXPRESSED IN: 22 plant structures; EXPRESSED DURING: 13 growth stages; CONTAINS InterPro DOMAIN/s: Carbohydrate-binding-like fold (InterPro:IPR013784), Protein of unknown function DUF2012 (InterPro:IPR019008); BEST Arabidopsis thaliana protein match is: Protein of unknown function (DUF201…
Chr6	26395558	id6014597	2.68e-08	Den3TV	26271900	26277669	-123658	LOC_Os06g43660	inorganic H+ pyrophosphatase, putative, expressed	AT1G15690	ATAVP3,AtVHP1;1,AVP-3,AVP1	Inorganic H pyrophosphatase family protein	Encodes a H(+)-translocating (pyrophosphate-energized) inorganic pyrophosphatase (H(+)-PPase; EC 3.6.1.1) located in the vacuolar membrane. Expression is found in all tissues examined, including meristems and floral organ primordium. Expression is particularly enhanced in pollen, and is repressed by light. Over expression and loss of function phenotypes suggest AVP1 is involved in regulation of a…
Chr6	26395558	id6014597	2.68e-08	Den3TV	26278807	26291348	-116751	LOC_Os06g43670	Leucine Rich Repeat family protein, expressed	AT3G14460	-	LRR and NB-ARC domains-containing disease resistance protein	LRR and NB-ARC domains-containing disease resistance protein; FUNCTIONS IN: ATP binding; INVOLVED IN: apoptosis, defense response; CONTAINS InterPro DOMAIN/s: NB-ARC (InterPro:IPR002182), Leucine-rich repeat (InterPro:IPR001611), Disease resistance protein (InterPro:IPR000767); BEST Arabidopsis thaliana protein match is: NB-ARC domain-containing disease resistance protein (TAIR:AT3G14470.1); Has …
Chr6	26395558	id6014597	2.68e-08	Den3TV	26295682	26302263	-99876	LOC_Os06g43680	palmitoyltransferase TIP1, putative, expressed	AT5G20350	TIP1	Ankyrin repeat family protein with DHHC zinc finger domain	Encodes a protein containing ankyrin and DHHC-CRD domain. Acts to restrict the size of the swelling that forms at the beginning of root hair cell growth, possibly by a mechanism that requires RHD1. Mutant displays defects in both root hair and pollen tube growth.
Chr6	26395558	id6014597	2.68e-08	Den3TV	26302840	26311415	-92718	LOC_Os06g43690	WD repeat-containing protein, putative, expressed	AT4G04940	-	transducin family protein / WD-40 repeat family protein	transducin family protein / WD-40 repeat family protein; FUNCTIONS IN: nucleotide binding; INVOLVED IN: rRNA processing; LOCATED IN: CUL4 RING ubiquitin ligase complex; EXPRESSED IN: 20 plant structures; EXPRESSED DURING: 11 growth stages; CONTAINS InterPro DOMAIN/s: WD40 repeat 2 (InterPro:IPR019782), WD40 repeat, conserved site (InterPro:IPR019775), WD40 repeat (InterPro:IPR001680), WD40 repeat…
Chr6	26395558	id6014597	2.68e-08	Den3TV	26311605	26314066	-83953	LOC_Os06g43700	transmembrane amino acid transporter protein, putative, expressed	AT1G80510	-	Transmembrane amino acid transporter family protein	Encodes a close relative of the amino acid transporter ANT1 (AT3G11900).
Chr6	26395558	id6014597	2.68e-08	Den3TV	26315045	26317959	-80513	LOC_Os06g43710	glucosidase II beta subunit-like domain containing protein, expressed	AT5G35080	-	-	Encodes a protein involved in the endoplasmic reticulum-associated degradation of glycoproteins.
Chr6	26395558	id6014597	2.68e-08	Den3TV	26318548	26319186	-77010	LOC_Os06g43720	expressed protein	-	-	-
Chr6	26395558	id6014597	2.68e-08	Den3TV	26320260	26320562	-75298	LOC_Os06g43730	expressed protein	-	-	-
Chr6	26395558	id6014597	2.68e-08	Den3TV	26321831	26323096	-73727	LOC_Os06g43740	OsFBX201 - F-box domain containing protein, expressed	AT3G49150	-	F-box/RNI-like superfamily protein	F-box/RNI-like superfamily protein; CONTAINS InterPro DOMAIN/s: F-box domain, cyclin-like (InterPro:IPR001810), F-box domain, Skp2-like (InterPro:IPR022364), FBD-like (InterPro:IPR006566); BEST Arabidopsis thaliana protein match is: RNI-like superfamily protein (TAIR:AT3G59240.1); Has 1918 Blast hits to 1865 proteins in 43 species: Archae - 0; Bacteria - 0; Metazoa - 29; Fungi - 4; Plants - 1883;…
Chr6	26395558	id6014597	2.68e-08	Den3TV	26325170	26328347	-70388	LOC_Os06g43750	expressed protein	AT4G32930	-	-	unknown protein; FUNCTIONS IN: molecular_function unknown; INVOLVED IN: biological_process unknown; LOCATED IN: cellular_component unknown; EXPRESSED IN: 22 plant structures; EXPRESSED DURING: 13 growth stages; CONTAINS InterPro DOMAIN/s: Protein of unknown function DUF866, eukaryotic (InterPro:IPR008584).
Chr6	26395558	id6014597	2.68e-08	Den3TV	26331890	26344253	-63668	LOC_Os06g43760	tRNA synthetase class I, putative, expressed	AT4G10320	-	tRNA synthetase class I (I, L, M and V) family protein	tRNA synthetase class I (I, L, M and V) family protein; FUNCTIONS IN: isoleucine-tRNA ligase activity, nucleotide binding, aminoacyl-tRNA ligase activity, zinc ion binding, ATP binding; INVOLVED IN: response to cadmium ion, tRNA aminoacylation for protein translation; LOCATED IN: cytosol; EXPRESSED IN: male gametophyte, guard cell, epidermis, cultured cell, pollen tube; EXPRESSED DURING: L mature…
Chr6	26395558	id6014597	2.68e-08	Den3TV	26345139	26346101	-50419	LOC_Os06g43770	expressed protein	AT1G15760	-	Sterile alpha motif (SAM) domain-containing protein	Sterile alpha motif (SAM) domain-containing protein; CONTAINS InterPro DOMAIN/s: Sterile alpha motif homology (InterPro:IPR010993), Sterile alpha motif, type 2 (InterPro:IPR011510); BEST Arabidopsis thaliana protein match is: Sterile alpha motif (SAM) domain-containing protein (TAIR:AT1G80520.1); Has 64 Blast hits to 64 proteins in 13 species: Archae - 0; Bacteria - 0; Metazoa - 0; Fungi - 0; Pla…
Chr6	26395558	id6014597	2.68e-08	Den3TV	26354718	26358086	-40840	LOC_Os06g43780	expressed protein	AT2G12400	-	-	unknown protein; FUNCTIONS IN: molecular_function unknown; INVOLVED IN: biological_process unknown; LOCATED IN: endomembrane system; EXPRESSED IN: 25 plant structures; EXPRESSED DURING: 13 growth stages; BEST Arabidopsis thaliana protein match is: unknown protein (TAIR:AT2G25270.1); Has 177 Blast hits to 172 proteins in 23 species: Archae - 0; Bacteria - 2; Metazoa - 3; Fungi - 0; Plants - 164; V…
Chr6	26395558	id6014597	2.68e-08	Den3TV	26359284	26373493	-36274	LOC_Os06g43790	transcription initiation factor TFIID subunit 1, putative, expressed	AT1G32750	GTD1,HAC13,HAF01,HAF1,TAF1	HAC13 protein (HAC13)	This gene is predicted to encode a histone acetyltransferase. Five lines with RNAi constructs directed against HAF1 grow normally and can produce root calli, but have defects in agrobacterium-mediated transformation.
Chr6	26395558	id6014597	2.68e-08	Den3TV	26374959	26378230	-20599	LOC_Os06g43800	methyltransferase domain containing protein, putative, expressed	AT2G41040	-	S-adenosyl-L-methionine-dependent methyltransferases superfamily protein	S-adenosyl-L-methionine-dependent methyltransferases superfamily protein; FUNCTIONS IN: methyltransferase activity; INVOLVED IN: response to karrikin; LOCATED IN: chloroplast, plastoglobule; EXPRESSED IN: 21 plant structures; EXPRESSED DURING: 12 growth stages; CONTAINS InterPro DOMAIN/s: Methyltransferase type 11 (InterPro:IPR013216); BEST Arabidopsis thaliana protein match is: S-adenosyl-L-meth…
Chr6	26395558	id6014597	2.68e-08	Den3TV	26383997	26384662	-11561	LOC_Os06g43810	expressed protein	AT5G35090	-	-	unknown protein; Has 1807 Blast hits to 1807 proteins in 277 species: Archae - 0; Bacteria - 0; Metazoa - 736; Fungi - 347; Plants - 385; Viruses - 0; Other Eukaryotes - 339 (source: NCBI BLink).
Chr6	26395558	id6014597	2.68e-08	Den3TV	26387053	26390622	-8505	LOC_Os06g43820	expressed protein	-	-	-
Chr6	26395558	id6014597	2.68e-08	Den3TV	26392281	26392499	-3277	LOC_Os06g43830	retrotransposon protein, putative, Ty3-gypsy subclass	-	-	-
Chr6	26395558	id6014597	2.68e-08	Den3TV	26398279	26404234	2721	LOC_Os06g43840	protein kinase domain containing protein, expressed	AT3G46920	-	Protein kinase superfamily protein with octicosapeptide/Phox/Bem1p domain	Protein kinase superfamily protein with octicosapeptide/Phox/Bem1p domain; FUNCTIONS IN: protein serine/threonine/tyrosine kinase activity, protein kinase activity; INVOLVED IN: protein amino acid phosphorylation; LOCATED IN: chloroplast; EXPRESSED IN: 21 plant structures; EXPRESSED DURING: 10 growth stages; CONTAINS InterPro DOMAIN/s: Octicosapeptide/Phox/Bem1p (InterPro:IPR000270), Protein kina…
Chr6	26395558	id6014597	2.68e-08	Den3TV	26407090	26409940	11532	LOC_Os06g43850	ATP synthase F1, delta subunit family protein, putative, expressed	AT5G13450	ATP5	delta subunit of Mt ATP synthase	delta subunit of Mt ATP synthase (ATP5); FUNCTIONS IN: hydrogen ion transporting ATP synthase activity, rotational mechanism, cobalt ion binding, zinc ion binding; INVOLVED IN: ATP synthesis coupled proton transport; LOCATED IN: mitochondrion, chloroplast, plasma membrane, membrane, mitochondrial proton-transporting ATP synthase complex, catalytic core F(1); EXPRESSED IN: 27 plant structures; EXP…
Chr6	26395558	id6014597	2.68e-08	Den3TV	26410491	26413838	14933	LOC_Os06g43860	homeobox protein knotted-1, putative, expressed	AT5G25220	KNAT3	KNOTTED1-like homeobox gene 3	A member of class II knotted1-like homeobox gene family (together with KNAT4 and KNAT5). Expressed in: hypocotyl-root boundary, anther-filament junction in flowers, ovule-funiculus and peduncle-silique boundaries, petioles and root. Light-regulated expression with differential response to red/far-red light. KNAT3 promoter activity showed cell-type specific pattern along longitudinal root axis, re…
Chr6	26395558	id6014597	2.68e-08	Den3TV	26420515	26426833	24957	LOC_Os06g43870	expressed protein	AT4G36730	GBF1	G-box binding factor 1	member of a gene family encoding basic leucine zipper proteins (GBFs) which bind the G-box
Chr6	26395558	id6014597	2.68e-08	Den3TV	26431949	26433297	36391	LOC_Os06g43875	retrotransposon protein, putative, unclassified, expressed	-	-	-
Chr6	26395558	id6014597	2.68e-08	Den3TV	26434264	26438320	38706	LOC_Os06g43880	prenyltransferase, putative, expressed	AT2G18950	ATHPT,HPT1,TPT1,VTE2	homogentisate phytyltransferase 1	Encodes homogentisate phytyltransferase involved in tocopherol biosynthesis. Has impact on seed longevity and plays a role in the adaptation to low temperature stress, notably phloem loading.
Chr6	26395558	id6014597	2.68e-08	Den3TV	26439416	26440928	43858	LOC_Os06g43890	expressed protein	-	-	-
Chr6	26395558	id6014597	2.68e-08	Den3TV	26441598	26443901	46040	LOC_Os06g43900	ribosomal protein L35, putative, expressed	AT2G24090	-	Ribosomal protein L35	Ribosomal protein L35; FUNCTIONS IN: structural constituent of ribosome; INVOLVED IN: translation; LOCATED IN: ribosome, chloroplast; EXPRESSED IN: 22 plant structures; EXPRESSED DURING: 13 growth stages; CONTAINS InterPro DOMAIN/s: Ribosomal protein L35, conserved site (InterPro:IPR018265), Ribosomal protein L35, non-mitochondrial (InterPro:IPR001706), Ribosomal protein L35 (InterPro:IPR021137);…
Chr6	26395558	id6014597	2.68e-08	Den3TV	26449764	26453699	54206	LOC_Os06g43910	two-component response regulator, putative, expressed	AT2G25180	ARR12,RR12	response regulator 12	Encodes an Arabidopsis response regulator (ARR) protein that acts in concert with other type-B ARRs in the cytokinin signaling pathway.
Chr6	26395558	id6014597	2.68e-08	Den3TV	26454049	26454964	58491	LOC_Os06g43920	hypothetical protein	-	-	-
Chr6	26395558	id6014597	2.68e-08	Den3TV	26455230	26460809	59672	LOC_Os06g43930	OsProCP2 - Putative Lysosomal Pro-x Carboxypeptidase homologue, expressed	AT2G24280	-	alpha/beta-Hydrolases superfamily protein	alpha/beta-Hydrolases superfamily protein; FUNCTIONS IN: serine-type peptidase activity, serine-type carboxypeptidase activity; INVOLVED IN: proteolysis; LOCATED IN: endomembrane system, lysosome; EXPRESSED IN: 22 plant structures; EXPRESSED DURING: 13 growth stages; CONTAINS InterPro DOMAIN/s: Peptidase S28 (InterPro:IPR008758); BEST Arabidopsis thaliana protein match is: Serine carboxypeptidase…
Chr6	26395558	id6014597	2.68e-08	Den3TV	26470722	26472970	75164	LOC_Os06g43940	expressed protein	-	-	-
Chr6	26395558	id6014597	2.68e-08	Den3TV	26477482	26478274	81924	LOC_Os06g43950	expressed protein	-	-	-
Chr6	26395558	id6014597	2.68e-08	Den3TV	26481248	26482813	85690	LOC_Os06g43960	expressed protein	-	-	-
Chr6	26395558	id6014597	2.68e-08	Den3TV	26488450	26488888	92892	LOC_Os06g43970	expressed protein	-	-	-
Chr6	26395558	id6014597	2.68e-08	Den3TV	26489445	26492077	93887	LOC_Os06g43980	expressed protein	-	-	-
Chr6	26395558	id6014597	2.68e-08	Den3TV	26495539	26497431	99981	LOC_Os06g43990	expressed protein	AT4G31805	-	WRKY family transcription factor	WRKY family transcription factor; BEST Arabidopsis thaliana protein match is: myosin heavy chain-related (TAIR:AT5G10890.1); Has 30201 Blast hits to 17322 proteins in 780 species: Archae - 12; Bacteria - 1396; Metazoa - 17338; Fungi - 3422; Plants - 5037; Viruses - 0; Other Eukaryotes - 2996 (source: NCBI BLink).
Chr6	26395558	id6014597	2.68e-08	Den3TV	26499618	26500169	104060	LOC_Os06g44000	expressed protein	-	-	-
Chr6	26395558	id6014597	2.68e-08	Den3TV	26508922	26510702	113364	LOC_Os06g44010	WRKY28, expressed	AT1G80840	ATWRKY40,WRKY40	WRKY DNA-binding protein 40	Pathogen-induced transcription factor. Binds W-box sequences in vitro. Forms protein complexes with itself and with WRKY40 and WRKY60. Coexpression with WRKY18 or WRKY60 made plants more susceptible to both P. syringae and B. cinerea. WRKY18, WRKY40, and WRKY60 have partially redundant roles in response to the hemibiotrophic bacterial pathogen Pseudomonas syringae and the necrotrophic fungal path…
Chr6	26395558	id6014597	2.68e-08	Den3TV	26514060	26515821	118502	LOC_Os06g44020	expressed protein	-	-	-
Chr6	26395558	id6014597	2.68e-08	Den3TV	26528301	26537144	132743	LOC_Os06g44030	WD domain, G-beta repeat domain containing protein, expressed	AT5G25150	TAF5	TBP-associated factor 5	Encodes a putative TATA-binding-protein associated factor TAF5. TAFs are subunits of the general transcription factor IID (TFIID).
Chr6	26395558	id6014597	2.68e-08	Den3TV	26553540	26560229	157982	LOC_Os06g44034	expressed protein	-	-	-
Chr6	26395558	id6014597	2.68e-08	Den3TV	26562142	26565302	166584	LOC_Os06g44040	DOMON domain containing protein, expressed	AT5G54830	-	DOMON domain-containing protein / dopamine beta-monooxygenase N-terminal domain-containing protein	DOMON domain-containing protein / dopamine beta-monooxygenase N-terminal domain-containing protein; FUNCTIONS IN: dopamine beta-monooxygenase activity, monooxygenase activity; INVOLVED IN: histidine catabolic process, metabolic process; LOCATED IN: endomembrane system, integral to membrane; EXPRESSED IN: 22 plant structures; EXPRESSED DURING: 11 growth stages; CONTAINS InterPro DOMAIN/s: Cytochro…
Chr6	26395558	id6014597	2.68e-08	Den3TV	26568419	26571461	172861	LOC_Os06g44050	methyladenine glycosylase, putative, expressed	AT5G57970	-	DNA glycosylase superfamily protein	DNA glycosylase superfamily protein; FUNCTIONS IN: DNA-3-methyladenine glycosylase I activity, catalytic activity; INVOLVED IN: DNA repair, base-excision repair; EXPRESSED IN: 10 plant structures; EXPRESSED DURING: 6 growth stages; CONTAINS InterPro DOMAIN/s: DNA glycosylase (InterPro:IPR011257), Methyladenine glycosylase (InterPro:IPR005019); BEST Arabidopsis thaliana protein match is: DNA glyco…
Chr6	26395558	id6014597	2.68e-08	Den3TV	26574128	26578687	178570	LOC_Os06g44060	phospholipase D. Active site motif family protein, expressed	-	-	-
Chr6	26395558	id6014597	2.68e-08	Den3TV	26580705	26582751	185147	LOC_Os06g44070	retrotransposon protein, putative, unclassified, expressed	-	-	-
Chr6	26395558	id6014597	2.68e-08	Den3TV	26584563	26587135	189005	LOC_Os06g44080	ubiquitin family protein, putative, expressed	AT1G31340	ATRUB1,NEDD8,RUB1	related to ubiquitin 1	Encodes a ubiquitin-related protein that is conjugated to target proteins by neddylation. It has been shown to be conjugated to the cullin AtCUL1. The RUB-conjugation pathway has been implicated in in auxin response.
Chr6	26395558	id6014597	2.68e-08	Den3TV	26588785	26589682	193227	LOC_Os06g44090	expressed protein	-	-	-
Chr6	26395558	id6014597	2.68e-08	Den3TV	26590908	26592467	195350	LOC_Os06g44100	HLS, putative, expressed	AT2G23060	-	Acyl-CoA N-acyltransferases (NAT) superfamily protein	Acyl-CoA N-acyltransferases (NAT) superfamily protein; FUNCTIONS IN: N-acetyltransferase activity; INVOLVED IN: metabolic process; LOCATED IN: cellular_component unknown; EXPRESSED IN: embryo, leaf whorl, flower, pedicel, seed; EXPRESSED DURING: 4 anthesis, F mature embryo stage, petal differentiation and expansion stage, E expanded cotyledon stage, D bilateral stage; CONTAINS InterPro DOMAIN/s: …
Chr6	26395558	id6014597	2.68e-08	Den3TV	26594256	26595141	198698	LOC_Os06g44110
Chr4	20172064	id4006135	5.27e-08	GH1	19972061	19973569	-200003	LOC_Os04g33310	expressed protein	AT2G27830	-	-	unknown protein; BEST Arabidopsis thaliana protein match is: unknown protein (TAIR:AT4G22758.1); Has 131 Blast hits to 131 proteins in 17 species: Archae - 0; Bacteria - 0; Metazoa - 0; Fungi - 0; Plants - 131; Viruses - 0; Other Eukaryotes - 0 (source: NCBI BLink).
Chr4	20172064	id4006135	5.27e-08	GH1	19987034	19989491	-185030	LOC_Os04g33320	expressed protein	-	-	-
Chr4	20172064	id4006135	5.27e-08	GH1	20014867	20017443	-157197	LOC_Os04g33330	expressed protein	-	-	-
Chr4	20172064	id4006135	5.27e-08	GH1	20018377	20019028	-153687	LOC_Os04g33340	expressed protein	-	-	-
Chr4	20172064	id4006135	5.27e-08	GH1	20023198	20024253	-148866	LOC_Os04g33350	expressed protein	AT2G27770	-	Plant protein of unknown function (DUF868)	Plant protein of unknown function (DUF868); LOCATED IN: chloroplast; CONTAINS InterPro DOMAIN/s: Protein of unknown function DUF868, plant (InterPro:IPR008586); BEST Arabidopsis thaliana protein match is: Plant protein of unknown function (DUF868) (TAIR:AT3G04860.1); Has 288 Blast hits to 288 proteins in 16 species: Archae - 0; Bacteria - 0; Metazoa - 0; Fungi - 0; Plants - 288; Viruses - 0; Othe…
Chr4	20172064	id4006135	5.27e-08	GH1	20028114	20029927	-143950	LOC_Os04g33360	gibberellin 2-beta-dioxygenase 7, putative, expressed	AT5G58660	-	2-oxoglutarate (2OG) and Fe(II)-dependent oxygenase superfamily protein	2-oxoglutarate (2OG) and Fe(II)-dependent oxygenase superfamily protein; FUNCTIONS IN: oxidoreductase activity, acting on paired donors, with incorporation or reduction of molecular oxygen, 2-oxoglutarate as one donor, and incorporation of one atom each of oxygen into both donors, oxidoreductase activity, iron ion binding; INVOLVED IN: oxidation reduction; LOCATED IN: cellular_component unknown; …
Chr4	20172064	id4006135	5.27e-08	GH1	20039385	20041365	-132679	LOC_Os04g33370	cytochrome P450, putative, expressed	AT5G04660	CYP77A4	cytochrome P450, family 77, subfamily A, polypeptide 4	encodes a protein with cytochrome P450 domain
Chr4	20172064	id4006135	5.27e-08	GH1	20042984	20043697	-129080	LOC_Os04g33380	expressed protein	-	-	-
Chr4	20172064	id4006135	5.27e-08	GH1	19997623	19999284	-174441	LOC_Os04g33390	prephenate dehydratase domain containing protein, expressed	AT1G08250	ADT6	arogenate dehydratase 6	Encodes a plastid-localized arogenate dehydratase involved in phenylalanine biosynthesis. Although this enzyme has sequence similarity to prephenate dehydratases, it is 98 times more active with arogenate than prephenate in enzymatic assays.
Chr4	20172064	id4006135	5.27e-08	GH1	20064262	20066172	-107802	LOC_Os04g33400	OsFBLD2 - F-box, LRR and FBD domain containing protein, expressed	AT1G13570	-	F-box/RNI-like superfamily protein	F-box/RNI-like superfamily protein; CONTAINS InterPro DOMAIN/s: F-box domain, cyclin-like (InterPro:IPR001810), FBD (InterPro:IPR013596), F-box domain, Skp2-like (InterPro:IPR022364), FBD-like (InterPro:IPR006566), Leucine-rich repeat 2 (InterPro:IPR013101); BEST Arabidopsis thaliana protein match is: F-box/RNI-like/FBD-like domains-containing protein (TAIR:AT5G56370.2); Has 1866 Blast hits to 18…
Chr4	20172064	id4006135	5.27e-08	GH1	20061475	20063652	-110589	LOC_Os04g33410	retrotransposon protein, putative, unclassified, expressed	-	-	-
Chr4	20172064	id4006135	5.27e-08	GH1	20057268	20058859	-114796	LOC_Os04g33420	DNA-binding protein S1FA, putative, expressed	AT2G37120	-	S1FA-like DNA-binding protein	S1FA-like DNA-binding protein; FUNCTIONS IN: DNA binding; INVOLVED IN: regulation of transcription; LOCATED IN: endomembrane system, nucleus; EXPRESSED IN: 22 plant structures; EXPRESSED DURING: 13 growth stages; CONTAINS InterPro DOMAIN/s: DNA binding protein S1FA (InterPro:IPR006779); BEST Arabidopsis thaliana protein match is: S1FA-like DNA-binding protein (TAIR:AT3G53370.1); Has 76 Blast hits…
Chr4	20172064	id4006135	5.27e-08	GH1	20054930	20055295	-117134	LOC_Os04g33430	expressed protein	-	-	-
Chr4	20172064	id4006135	5.27e-08	GH1	20052601	20054461	-119463	LOC_Os04g33440	DNA-binding protein S1FA, putative, expressed	AT2G37120	-	S1FA-like DNA-binding protein	S1FA-like DNA-binding protein; FUNCTIONS IN: DNA binding; INVOLVED IN: regulation of transcription; LOCATED IN: endomembrane system, nucleus; EXPRESSED IN: 22 plant structures; EXPRESSED DURING: 13 growth stages; CONTAINS InterPro DOMAIN/s: DNA binding protein S1FA (InterPro:IPR006779); BEST Arabidopsis thaliana protein match is: S1FA-like DNA-binding protein (TAIR:AT3G53370.1); Has 76 Blast hits…
Chr4	20172064	id4006135	5.27e-08	GH1	20049276	20051128	-122788	LOC_Os04g33450	expressed protein	AT2G36410	-	Family of unknown function (DUF662)	Family of unknown function (DUF662) ; LOCATED IN: plasma membrane; EXPRESSED IN: 22 plant structures; EXPRESSED DURING: 13 growth stages; CONTAINS InterPro DOMAIN/s: Protein of unknown function DUF662 (InterPro:IPR007033); BEST Arabidopsis thaliana protein match is: Family of unknown function (DUF662) (TAIR:AT3G52920.1); Has 2751 Blast hits to 2501 proteins in 387 species: Archae - 87; Bacteria -…
Chr4	20172064	id4006135	5.27e-08	GH1	20067836	20071506	-104228	LOC_Os04g33460	1,4-alpha-glucan-branching enzyme 2, chloroplast precursor, putative, expressed	AT5G03650	SBE2.2	starch branching enzyme 2.2	Encodes starch branching enzyme (E.C.2.4.1.18) similar to SBE2 from maize and rice. Expressed throughout the plant and highest in seedlings and cauline leaves.
Chr4	20172064	id4006135	5.27e-08	GH1	20073263	20078007	-98801	LOC_Os04g33470	Ser/Thr protein phosphatase family protein, putative, expressed	AT3G09970	-	Calcineurin-like metallo-phosphoesterase superfamily protein	Calcineurin-like metallo-phosphoesterase superfamily protein; FUNCTIONS IN: hydrolase activity, protein serine/threonine phosphatase activity; INVOLVED IN: biological_process unknown; LOCATED IN: cellular_component unknown; EXPRESSED IN: 23 plant structures; EXPRESSED DURING: 15 growth stages; CONTAINS InterPro DOMAIN/s: Metallophosphoesterase (InterPro:IPR004843); BEST Arabidopsis thaliana prote…
Chr4	20172064	id4006135	5.27e-08	GH1	20078135	20083870	-93929	LOC_Os04g33480	histone deacetylase, putative, expressed	AT3G44680	HDA09,HDA9	histone deacetylase 9	Class I RPD3 type protein
Chr4	20172064	id4006135	5.27e-08	GH1	20084182	20087562	-87882	LOC_Os04g33490	neutral/alkaline invertase, putative, expressed	AT5G22510	At-A/N-InvE,INV-E	alkaline/neutral invertase	Encodes a chloroplast-targeted alkaline/neutral invertase that is implicated in the development of the photosynthetic apparatus and nitrogen assimilation in seedlings to control the sucrose to hexose ratio.
Chr4	20172064	id4006135	5.27e-08	GH1	20086862	20090663	-85202	LOC_Os04g33500	protein kinase, putative, expressed	AT3G52890	KIPK	KCBP-interacting protein kinase	KCBP-interacting protein kinase interacts specifically with the tail region of KCBP
Chr4	20172064	id4006135	5.27e-08	GH1	20104200	20107541	-67864	LOC_Os04g33510	expressed protein	AT4G04190	-	-	unknown protein; Has 35 Blast hits to 35 proteins in 13 species: Archae - 0; Bacteria - 0; Metazoa - 0; Fungi - 0; Plants - 33; Viruses - 0; Other Eukaryotes - 2 (source: NCBI BLink).
Chr4	20172064	id4006135	5.27e-08	GH1	20108405	20110022	-63659	LOC_Os04g33520	RCLEA6 - Root cap and Late embryogenesis related family protein precursor, expressed	AT3G19430	-	late embryogenesis abundant protein-related / LEA protein-related	late embryogenesis abundant protein-related / LEA protein-related; CONTAINS InterPro DOMAIN/s: Root cap (InterPro:IPR009646); BEST Arabidopsis thaliana protein match is: Late embryogenesis abundant (LEA) protein-related (TAIR:AT5G60520.1); Has 407828 Blast hits to 124211 proteins in 3571 species: Archae - 1492; Bacteria - 100012; Metazoa - 145570; Fungi - 58500; Plants - 39690; Viruses - 10531; O…
Chr4	20172064	id4006135	5.27e-08	GH1	20111479	20113455	-60585	LOC_Os04g33530	Ser/Thr protein phosphatase family protein, putative, expressed	AT3G52820	ATPAP22,PAP22	purple acid phosphatase 22	purple acid phosphatase 22 (PAP22); FUNCTIONS IN: protein serine/threonine phosphatase activity, acid phosphatase activity; INVOLVED IN: biological_process unknown; LOCATED IN: endomembrane system; EXPRESSED IN: 12 plant structures; EXPRESSED DURING: 6 growth stages; CONTAINS InterPro DOMAIN/s: Metallophosphoesterase (InterPro:IPR004843), Purple acid phosphatase-like, N-terminal (InterPro:IPR0089…
Chr4	20172064	id4006135	5.27e-08	GH1	20114135	20115016	-57929	LOC_Os04g33540	expressed protein	-	-	-
Chr4	20172064	id4006135	5.27e-08	GH1	20118934	20119438	-53130	LOC_Os04g33550	expressed protein	-	-	-
Chr4	20172064	id4006135	5.27e-08	GH1	20132608	20134226	-39456	LOC_Os04g33560	expressed protein	AT3G52770	ZPR3	protein binding	ZPR3 is a small-leucine zipper containing protein that is involved in the establishment of leaf polarity.
Chr4	20172064	id4006135	5.27e-08	GH1	20147073	20149558	-24991	LOC_Os04g33570	RCN4 Centroradialis-like1 homologous to TFL1 gene; contains Pfam profile PF01161: Phosphatidylethanolamine-binding protein, expressed	AT2G27550	ATC	centroradialis	encodes a protein similar to TFL1. overexpression leads to similar phenotype as TFL1 overexpression. expressed specifically in the hypocotyl and null mutation does not result in phenotypes exhibited by TFL1 null mutations. It acts non-cell autonomously to inhibit floral initiation.	Veg Rep Trans
Chr4	20172064	id4006135	5.27e-08	GH1	20155441	20156448	-16623	LOC_Os04g33580	insoluble protein, putative, expressed	-	-	-
Chr4	20172064	id4006135	5.27e-08	GH1	20166921	20173111	-5143	LOC_Os04g33590	hydrolase, alpha/beta fold family protein, putative, expressed	AT2G36290	-	alpha/beta-Hydrolases superfamily protein	alpha/beta-Hydrolases superfamily protein; FUNCTIONS IN: hydrolase activity; INVOLVED IN: biological_process unknown; LOCATED IN: endoplasmic reticulum; EXPRESSED IN: 24 plant structures; EXPRESSED DURING: 13 growth stages; CONTAINS InterPro DOMAIN/s: Alpha/beta hydrolase fold-1 (InterPro:IPR000073); BEST Arabidopsis thaliana protein match is: alpha/beta-Hydrolases superfamily protein (TAIR:AT1G7…
Chr4	20172064	id4006135	5.27e-08	GH1	20176480	20181599	4416	LOC_Os04g33600	hydrolase, alpha/beta fold family protein, putative, expressed	AT2G36290	-	alpha/beta-Hydrolases superfamily protein	alpha/beta-Hydrolases superfamily protein; FUNCTIONS IN: hydrolase activity; INVOLVED IN: biological_process unknown; LOCATED IN: endoplasmic reticulum; EXPRESSED IN: 24 plant structures; EXPRESSED DURING: 13 growth stages; CONTAINS InterPro DOMAIN/s: Alpha/beta hydrolase fold-1 (InterPro:IPR000073); BEST Arabidopsis thaliana protein match is: alpha/beta-Hydrolases superfamily protein (TAIR:AT1G7…
Chr4	20172064	id4006135	5.27e-08	GH1	20186421	20187672	14357	LOC_Os04g33610	expressed protein	AT3G52740	-	-	unknown protein; BEST Arabidopsis thaliana protein match is: unknown protein (TAIR:AT3G44450.1); Has 65 Blast hits to 65 proteins in 13 species: Archae - 0; Bacteria - 0; Metazoa - 0; Fungi - 0; Plants - 65; Viruses - 0; Other Eukaryotes - 0 (source: NCBI BLink).
Chr4	20172064	id4006135	5.27e-08	GH1	20192215	20192798	20151	LOC_Os04g33620	expressed protein	AT1G11320	-	-	unknown protein; FUNCTIONS IN: molecular_function unknown; INVOLVED IN: biological_process unknown; LOCATED IN: mitochondrion, plastid; EXPRESSED IN: 7 plant structures; EXPRESSED DURING: C globular stage, F mature embryo stage, petal differentiation and expansion stage, E expanded cotyledon stage, D bilateral stage; Has 46 Blast hits to 46 proteins in 14 species: Archae - 0; Bacteria - 2; Metazo…
Chr4	20172064	id4006135	5.27e-08	GH1	20193655	20197273	21591	LOC_Os04g33630	2Fe-2S iron-sulfur cluster binding domain containing protein, expressed	AT2G27510	ATFD3,FD3	ferredoxin 3	ferredoxin 3 (FD3); FUNCTIONS IN: electron carrier activity, iron-sulfur cluster binding, 2 iron, 2 sulfur cluster binding; INVOLVED IN: electron transport chain; LOCATED IN: chloroplast; EXPRESSED IN: 22 plant structures; EXPRESSED DURING: 13 growth stages; CONTAINS InterPro DOMAIN/s: 2Fe-2S ferredoxin, iron-sulphur binding site (InterPro:IPR006058), Ferredoxin (InterPro:IPR001041), Ferredoxin […
Chr4	20172064	id4006135	5.27e-08	GH1	20200957	20206003	28893	LOC_Os04g33640	glycosyl hydrolases family 17, putative, expressed	AT2G27500	-	Glycosyl hydrolase superfamily protein	Glycosyl hydrolase superfamily protein; FUNCTIONS IN: cation binding, hydrolase activity, hydrolyzing O-glycosyl compounds, catalytic activity; INVOLVED IN: carbohydrate metabolic process; LOCATED IN: anchored to plasma membrane, nucleus, cytoplasm; EXPRESSED IN: 23 plant structures; EXPRESSED DURING: 13 growth stages; CONTAINS InterPro DOMAIN/s: Glycoside hydrolase, catalytic core (InterPro:IPR0…
Chr4	20172064	id4006135	5.27e-08	GH1	20208954	20212030	36890	LOC_Os04g33650	expressed protein	-	-	-
Chr4	20172064	id4006135	5.27e-08	GH1	20215759	20218052	43695	LOC_Os04g33660	bifunctional monodehydroascorbate reductase and carbonic anhydrasenectarin-3 precursor, putative, expressed	AT3G52720	ACA1,ATACA1,CAH1	alpha carbonic anhydrase 1	Encodes an alpha carbonic anhydrase (CAH1) located in the chloroplast stroma. Most chloroplast proteins are encoded by the nuclear genome and imported with the help of sorting signals that are intrinsic parts of the polypeptides. CAH1 takes an alternative route through the secretory pathway, and becomes N-glycosylated before entering the chloroplast. Glycosylation and intra-molecular disulfide br…
Chr4	20172064	id4006135	5.27e-08	GH1	20220030	20221130	47966	LOC_Os04g33670	expressed protein	-	-	-
Chr4	20172064	id4006135	5.27e-08	GH1	20221590	20223338	49526	LOC_Os04g33680	glutaredoxin, putative, expressed	AT5G03870	-	Glutaredoxin family protein	Glutaredoxin family protein; FUNCTIONS IN: electron carrier activity, protein disulfide oxidoreductase activity; INVOLVED IN: N-terminal protein myristoylation, cell redox homeostasis; LOCATED IN: cellular_component unknown; EXPRESSED IN: 15 plant structures; EXPRESSED DURING: 7 growth stages; CONTAINS InterPro DOMAIN/s: Thioredoxin fold (InterPro:IPR012335), Glutaredoxin (InterPro:IPR002109), Th…
Chr4	20172064	id4006135	5.27e-08	GH1	20226137	20233854	54073	LOC_Os04g33690	sec23/Sec24 trunk domain containing protein, expressed	AT2G27460	-	sec23/sec24 transport family protein	sec23/sec24 transport family protein; FUNCTIONS IN: transporter activity, zinc ion binding; INVOLVED IN: intracellular protein transport, vesicle-mediated transport, ER to Golgi vesicle-mediated transport; LOCATED IN: COPII vesicle coat; EXPRESSED IN: 22 plant structures; EXPRESSED DURING: 13 growth stages; CONTAINS InterPro DOMAIN/s: Sec23/Sec24, helical domain (InterPro:IPR006900), Sec23/Sec24 …
Chr4	20172064	id4006135	5.27e-08	GH1	20234050	20238450	61986	LOC_Os04g33700	ABC transmembrane transporter domain containing protein, expressed	AT5G03910	ATATH12,ATH12	ABC2 homolog 12	member of ATH subfamily
Chr4	20172064	id4006135	5.27e-08	GH1	20239220	20239966	67156	LOC_Os04g33710	expressed protein	AT5G22390	-	Protein of unknown function (DUF3049)	Protein of unknown function (DUF3049); CONTAINS InterPro DOMAIN/s: Protein of unknown function DUF3049 (InterPro:IPR021410); BEST Arabidopsis thaliana protein match is: Protein of unknown function (DUF3049) (TAIR:AT1G54740.1); Has 218 Blast hits to 214 proteins in 36 species: Archae - 0; Bacteria - 0; Metazoa - 28; Fungi - 3; Plants - 164; Viruses - 0; Other Eukaryotes - 23 (source: NCBI BLink).
Chr4	20172064	id4006135	5.27e-08	GH1	20240359	20243286	68295	LOC_Os04g33720	glycosyl hydrolases, putative, expressed	AT3G52600	AtcwINV2,CWINV2	cell wall invertase 2	cell wall invertase 2 (CWINV2); FUNCTIONS IN: hydrolase activity, hydrolyzing O-glycosyl compounds; INVOLVED IN: sucrose catabolic process, using beta-fructofuranosidase, carbohydrate metabolic process; LOCATED IN: endomembrane system; EXPRESSED IN: 9 plant structures; EXPRESSED DURING: L mature pollen stage, M germinated pollen stage, 4 anthesis, C globular stage, petal differentiation and expan…
Chr4	20172064	id4006135	5.27e-08	GH1	20246312	20247375	74248	LOC_Os04g33730
Chr4	20172064	id4006135	5.27e-08	GH1	20250215	20255106	78151	LOC_Os04g33740	glycosyl hydrolases, putative, expressed	AT3G52600	AtcwINV2,CWINV2	cell wall invertase 2	cell wall invertase 2 (CWINV2); FUNCTIONS IN: hydrolase activity, hydrolyzing O-glycosyl compounds; INVOLVED IN: sucrose catabolic process, using beta-fructofuranosidase, carbohydrate metabolic process; LOCATED IN: endomembrane system; EXPRESSED IN: 9 plant structures; EXPRESSED DURING: L mature pollen stage, M germinated pollen stage, 4 anthesis, C globular stage, petal differentiation and expan…
Chr4	20172064	id4006135	5.27e-08	GH1	20260404	20263822	88340	LOC_Os04g33750
Chr4	20172064	id4006135	5.27e-08	GH1	20271334	20272698	99270	LOC_Os04g33760	DUF584 domain containing protein, putative, expressed	AT3G15040	-	Protein of unknown function, DUF584	Protein of unknown function, DUF584; CONTAINS InterPro DOMAIN/s: Protein of unknown function DUF584 (InterPro:IPR007608); BEST Arabidopsis thaliana protein match is: Protein of unknown function, DUF584 (TAIR:AT4G21970.1); Has 2569 Blast hits to 543 proteins in 84 species: Archae - 0; Bacteria - 28; Metazoa - 187; Fungi - 69; Plants - 343; Viruses - 0; Other Eukaryotes - 1942 (source: NCBI BLink).
Chr4	20172064	id4006135	5.27e-08	GH1	20274911	20279199	102847	LOC_Os04g33770	nucleoside-diphosphate-sugar epimerase, putative, expressed	AT5G22350	ELM1	Protein of unknown function (DUF1022)	ELONGATED MITOCHONDRIA 1 (ELM1); CONTAINS InterPro DOMAIN/s: Protein of unknown function DUF1022 (InterPro:IPR009367); BEST Arabidopsis thaliana protein match is: Protein of unknown function (DUF1022) (TAIR:AT5G06180.2); Has 30201 Blast hits to 17322 proteins in 780 species: Archae - 12; Bacteria - 1396; Metazoa - 17338; Fungi - 3422; Plants - 5037; Viruses - 0; Other Eukaryotes - 2996 (source: N…
Chr4	20172064	id4006135	5.27e-08	GH1	20285965	20291159	113901	LOC_Os04g33780	OTU-like cysteine protease family protein, putative, expressed	AT2G27350	-	OTU-like cysteine protease family protein	Encodes an otubain-like histone deubiquitinase involved in chromatin modification and regulation of plant gene expression.
Chr4	20172064	id4006135	5.27e-08	GH1	20294252	20297320	122188	LOC_Os04g33790	expressed protein	-	-	-
Chr4	20172064	id4006135	5.27e-08	GH1	20298451	20302892	126387	LOC_Os04g33800	retrotransposon protein, putative, unclassified, expressed	-	-	-
Chr4	20172064	id4006135	5.27e-08	GH1	20312202	20313764	140138	LOC_Os04g33810	RNA recognition motif containing protein, putative, expressed	AT5G06210	-	RNA binding (RRM/RBD/RNP motifs) family protein	RNA binding (RRM/RBD/RNP motifs) family protein; FUNCTIONS IN: RNA binding, nucleotide binding, nucleic acid binding; INVOLVED IN: biological_process unknown; EXPRESSED IN: 24 plant structures; EXPRESSED DURING: 13 growth stages; CONTAINS InterPro DOMAIN/s: RNA recognition motif, glycine rich protein (InterPro:IPR015465), RNA recognition motif, RNP-1 (InterPro:IPR000504), Nucleotide-binding, alph…
Chr4	20172064	id4006135	5.27e-08	GH1	20313832	20315130	141768	LOC_Os04g33820	OsFBX132 - F-box domain containing protein, expressed	AT2G36090	-	F-box family protein	F-box family protein; CONTAINS InterPro DOMAIN/s: F-box domain, Skp2-like (InterPro:IPR022364); BEST Arabidopsis thaliana protein match is: F-box family protein (TAIR:AT2G27310.1); Has 123 Blast hits to 123 proteins in 13 species: Archae - 0; Bacteria - 0; Metazoa - 0; Fungi - 0; Plants - 123; Viruses - 0; Other Eukaryotes - 0 (source: NCBI BLink).
Chr4	20172064	id4006135	5.27e-08	GH1	20324019	20325095	151955	LOC_Os04g33830	membrane protein, putative, expressed	AT1G08380	PSAO	photosystem I subunit O	Encodes subunit O of photosystem I.
Chr4	20172064	id4006135	5.27e-08	GH1	20327465	20329102	155401	LOC_Os04g33840	pentatricopeptide, putative, expressed	AT5G37570	-	Pentatricopeptide repeat (PPR-like) superfamily protein	Pentatricopeptide repeat (PPR-like) superfamily protein; CONTAINS InterPro DOMAIN/s: Pentatricopeptide repeat (InterPro:IPR002885); BEST Arabidopsis thaliana protein match is: Tetratricopeptide repeat (TPR)-like superfamily protein (TAIR:AT3G29230.1); Has 1807 Blast hits to 1807 proteins in 277 species: Archae - 0; Bacteria - 0; Metazoa - 736; Fungi - 347; Plants - 385; Viruses - 0; Other Eukaryo…
Chr4	20172064	id4006135	5.27e-08	GH1	20336660	20337660	164596	LOC_Os04g33860	expressed protein	AT3G11600	-	-	unknown protein; FUNCTIONS IN: molecular_function unknown; INVOLVED IN: response to karrikin; EXPRESSED IN: 21 plant structures; EXPRESSED DURING: 12 growth stages; BEST Arabidopsis thaliana protein match is: unknown protein (TAIR:AT5G06270.1); Has 171 Blast hits to 171 proteins in 15 species: Archae - 0; Bacteria - 0; Metazoa - 0; Fungi - 0; Plants - 171; Viruses - 0; Other Eukaryotes - 0 (sourc…
Chr4	20172064	id4006135	5.27e-08	GH1	20347196	20348553	175132	LOC_Os04g33870	DUF623 domain containing protein, expressed	AT5G04820	ATOFP13,OFP13	ovate family protein 13	ovate family protein 13 (OFP13); INVOLVED IN: biological_process unknown; LOCATED IN: endomembrane system; EXPRESSED IN: 23 plant structures; EXPRESSED DURING: 14 growth stages; CONTAINS InterPro DOMAIN/s: Protein of unknown function DUF623 (InterPro:IPR006458); BEST Arabidopsis thaliana protein match is: ovate family protein 15 (TAIR:AT2G36050.1); Has 1807 Blast hits to 1807 proteins in 277 spec…
Chr4	20172064	id4006135	5.27e-08	GH1	20354109	20356301	182045	LOC_Os04g33880	HVA22, putative, expressed	AT1G75700	HVA22G	HVA22-like protein G	HVA22-like protein G (HVA22G); CONTAINS InterPro DOMAIN/s: TB2/DP1/HVA22 related protein (InterPro:IPR004345); BEST Arabidopsis thaliana protein match is: HVA22-like protein H (ATHVA22H) (TAIR:AT1G19950.1); Has 1473 Blast hits to 1473 proteins in 200 species: Archae - 0; Bacteria - 0; Metazoa - 703; Fungi - 189; Plants - 488; Viruses - 0; Other Eukaryotes - 93 (source: NCBI BLink).
Chr4	20172064	id4006135	5.27e-08	GH1	20356829	20358364	184765	LOC_Os04g33885	expressed protein	-	-	-
Chr4	20172064	id4006135	5.27e-08	GH1	20358835	20359359	186771	LOC_Os04g33890	expressed protein	-	-	-
Chr4	20172064	id4006135	5.27e-08	GH1	20362115	20362818	190051	LOC_Os04g33900	ctr copper transporter family protein, putative, expressed	AT5G59030	COPT1	copper transporter 1	encodes a putative copper transport protein that contains copper-binding motif and functionally complements in copper-transport defective yeast strains
Chr4	20172064	id4006135	5.27e-08	GH1	20363992	20367035	191928	LOC_Os04g33910	expressed protein	-	-	-
Chr4	20172064	id4006135	5.27e-08	GH1	20371165	20372529	199101	LOC_Os04g33920	LTPL102 - Protease inhibitor/seed storage/LTP family protein precursor, expressed	AT5G05960	-	Bifunctional inhibitor/lipid-transfer protein/seed storage 2S albumin superfamily protein	Bifunctional inhibitor/lipid-transfer protein/seed storage 2S albumin superfamily protein; FUNCTIONS IN: lipid binding; INVOLVED IN: lipid transport; LOCATED IN: endomembrane system; EXPRESSED IN: 18 plant structures; EXPRESSED DURING: 10 growth stages; CONTAINS InterPro DOMAIN/s: Bifunctional inhibitor/plant lipid transfer protein/seed storage (InterPro:IPR016140), Plant lipid transfer protein/s…
Chr4	20172064	id4006135	6.38e-08	GH3	19972061	19973569	-200003	LOC_Os04g33310	expressed protein	AT2G27830	-	-	unknown protein; BEST Arabidopsis thaliana protein match is: unknown protein (TAIR:AT4G22758.1); Has 131 Blast hits to 131 proteins in 17 species: Archae - 0; Bacteria - 0; Metazoa - 0; Fungi - 0; Plants - 131; Viruses - 0; Other Eukaryotes - 0 (source: NCBI BLink).
Chr4	20172064	id4006135	6.38e-08	GH3	19987034	19989491	-185030	LOC_Os04g33320	expressed protein	-	-	-
Chr4	20172064	id4006135	6.38e-08	GH3	20014867	20017443	-157197	LOC_Os04g33330	expressed protein	-	-	-
Chr4	20172064	id4006135	6.38e-08	GH3	20018377	20019028	-153687	LOC_Os04g33340	expressed protein	-	-	-
Chr4	20172064	id4006135	6.38e-08	GH3	20023198	20024253	-148866	LOC_Os04g33350	expressed protein	AT2G27770	-	Plant protein of unknown function (DUF868)	Plant protein of unknown function (DUF868); LOCATED IN: chloroplast; CONTAINS InterPro DOMAIN/s: Protein of unknown function DUF868, plant (InterPro:IPR008586); BEST Arabidopsis thaliana protein match is: Plant protein of unknown function (DUF868) (TAIR:AT3G04860.1); Has 288 Blast hits to 288 proteins in 16 species: Archae - 0; Bacteria - 0; Metazoa - 0; Fungi - 0; Plants - 288; Viruses - 0; Othe…
Chr4	20172064	id4006135	6.38e-08	GH3	20028114	20029927	-143950	LOC_Os04g33360	gibberellin 2-beta-dioxygenase 7, putative, expressed	AT5G58660	-	2-oxoglutarate (2OG) and Fe(II)-dependent oxygenase superfamily protein	2-oxoglutarate (2OG) and Fe(II)-dependent oxygenase superfamily protein; FUNCTIONS IN: oxidoreductase activity, acting on paired donors, with incorporation or reduction of molecular oxygen, 2-oxoglutarate as one donor, and incorporation of one atom each of oxygen into both donors, oxidoreductase activity, iron ion binding; INVOLVED IN: oxidation reduction; LOCATED IN: cellular_component unknown; …
Chr4	20172064	id4006135	6.38e-08	GH3	20039385	20041365	-132679	LOC_Os04g33370	cytochrome P450, putative, expressed	AT5G04660	CYP77A4	cytochrome P450, family 77, subfamily A, polypeptide 4	encodes a protein with cytochrome P450 domain
Chr4	20172064	id4006135	6.38e-08	GH3	20042984	20043697	-129080	LOC_Os04g33380	expressed protein	-	-	-
Chr4	20172064	id4006135	6.38e-08	GH3	19997623	19999284	-174441	LOC_Os04g33390	prephenate dehydratase domain containing protein, expressed	AT1G08250	ADT6	arogenate dehydratase 6	Encodes a plastid-localized arogenate dehydratase involved in phenylalanine biosynthesis. Although this enzyme has sequence similarity to prephenate dehydratases, it is 98 times more active with arogenate than prephenate in enzymatic assays.
Chr4	20172064	id4006135	6.38e-08	GH3	20064262	20066172	-107802	LOC_Os04g33400	OsFBLD2 - F-box, LRR and FBD domain containing protein, expressed	AT1G13570	-	F-box/RNI-like superfamily protein	F-box/RNI-like superfamily protein; CONTAINS InterPro DOMAIN/s: F-box domain, cyclin-like (InterPro:IPR001810), FBD (InterPro:IPR013596), F-box domain, Skp2-like (InterPro:IPR022364), FBD-like (InterPro:IPR006566), Leucine-rich repeat 2 (InterPro:IPR013101); BEST Arabidopsis thaliana protein match is: F-box/RNI-like/FBD-like domains-containing protein (TAIR:AT5G56370.2); Has 1866 Blast hits to 18…
Chr4	20172064	id4006135	6.38e-08	GH3	20061475	20063652	-110589	LOC_Os04g33410	retrotransposon protein, putative, unclassified, expressed	-	-	-
Chr4	20172064	id4006135	6.38e-08	GH3	20057268	20058859	-114796	LOC_Os04g33420	DNA-binding protein S1FA, putative, expressed	AT2G37120	-	S1FA-like DNA-binding protein	S1FA-like DNA-binding protein; FUNCTIONS IN: DNA binding; INVOLVED IN: regulation of transcription; LOCATED IN: endomembrane system, nucleus; EXPRESSED IN: 22 plant structures; EXPRESSED DURING: 13 growth stages; CONTAINS InterPro DOMAIN/s: DNA binding protein S1FA (InterPro:IPR006779); BEST Arabidopsis thaliana protein match is: S1FA-like DNA-binding protein (TAIR:AT3G53370.1); Has 76 Blast hits…
Chr4	20172064	id4006135	6.38e-08	GH3	20054930	20055295	-117134	LOC_Os04g33430	expressed protein	-	-	-
Chr4	20172064	id4006135	6.38e-08	GH3	20052601	20054461	-119463	LOC_Os04g33440	DNA-binding protein S1FA, putative, expressed	AT2G37120	-	S1FA-like DNA-binding protein	S1FA-like DNA-binding protein; FUNCTIONS IN: DNA binding; INVOLVED IN: regulation of transcription; LOCATED IN: endomembrane system, nucleus; EXPRESSED IN: 22 plant structures; EXPRESSED DURING: 13 growth stages; CONTAINS InterPro DOMAIN/s: DNA binding protein S1FA (InterPro:IPR006779); BEST Arabidopsis thaliana protein match is: S1FA-like DNA-binding protein (TAIR:AT3G53370.1); Has 76 Blast hits…
Chr4	20172064	id4006135	6.38e-08	GH3	20049276	20051128	-122788	LOC_Os04g33450	expressed protein	AT2G36410	-	Family of unknown function (DUF662)	Family of unknown function (DUF662) ; LOCATED IN: plasma membrane; EXPRESSED IN: 22 plant structures; EXPRESSED DURING: 13 growth stages; CONTAINS InterPro DOMAIN/s: Protein of unknown function DUF662 (InterPro:IPR007033); BEST Arabidopsis thaliana protein match is: Family of unknown function (DUF662) (TAIR:AT3G52920.1); Has 2751 Blast hits to 2501 proteins in 387 species: Archae - 87; Bacteria -…
Chr4	20172064	id4006135	6.38e-08	GH3	20067836	20071506	-104228	LOC_Os04g33460	1,4-alpha-glucan-branching enzyme 2, chloroplast precursor, putative, expressed	AT5G03650	SBE2.2	starch branching enzyme 2.2	Encodes starch branching enzyme (E.C.2.4.1.18) similar to SBE2 from maize and rice. Expressed throughout the plant and highest in seedlings and cauline leaves.
Chr4	20172064	id4006135	6.38e-08	GH3	20073263	20078007	-98801	LOC_Os04g33470	Ser/Thr protein phosphatase family protein, putative, expressed	AT3G09970	-	Calcineurin-like metallo-phosphoesterase superfamily protein	Calcineurin-like metallo-phosphoesterase superfamily protein; FUNCTIONS IN: hydrolase activity, protein serine/threonine phosphatase activity; INVOLVED IN: biological_process unknown; LOCATED IN: cellular_component unknown; EXPRESSED IN: 23 plant structures; EXPRESSED DURING: 15 growth stages; CONTAINS InterPro DOMAIN/s: Metallophosphoesterase (InterPro:IPR004843); BEST Arabidopsis thaliana prote…
Chr4	20172064	id4006135	6.38e-08	GH3	20078135	20083870	-93929	LOC_Os04g33480	histone deacetylase, putative, expressed	AT3G44680	HDA09,HDA9	histone deacetylase 9	Class I RPD3 type protein
Chr4	20172064	id4006135	6.38e-08	GH3	20084182	20087562	-87882	LOC_Os04g33490	neutral/alkaline invertase, putative, expressed	AT5G22510	At-A/N-InvE,INV-E	alkaline/neutral invertase	Encodes a chloroplast-targeted alkaline/neutral invertase that is implicated in the development of the photosynthetic apparatus and nitrogen assimilation in seedlings to control the sucrose to hexose ratio.
Chr4	20172064	id4006135	6.38e-08	GH3	20086862	20090663	-85202	LOC_Os04g33500	protein kinase, putative, expressed	AT3G52890	KIPK	KCBP-interacting protein kinase	KCBP-interacting protein kinase interacts specifically with the tail region of KCBP
Chr4	20172064	id4006135	6.38e-08	GH3	20104200	20107541	-67864	LOC_Os04g33510	expressed protein	AT4G04190	-	-	unknown protein; Has 35 Blast hits to 35 proteins in 13 species: Archae - 0; Bacteria - 0; Metazoa - 0; Fungi - 0; Plants - 33; Viruses - 0; Other Eukaryotes - 2 (source: NCBI BLink).
Chr4	20172064	id4006135	6.38e-08	GH3	20108405	20110022	-63659	LOC_Os04g33520	RCLEA6 - Root cap and Late embryogenesis related family protein precursor, expressed	AT3G19430	-	late embryogenesis abundant protein-related / LEA protein-related	late embryogenesis abundant protein-related / LEA protein-related; CONTAINS InterPro DOMAIN/s: Root cap (InterPro:IPR009646); BEST Arabidopsis thaliana protein match is: Late embryogenesis abundant (LEA) protein-related (TAIR:AT5G60520.1); Has 407828 Blast hits to 124211 proteins in 3571 species: Archae - 1492; Bacteria - 100012; Metazoa - 145570; Fungi - 58500; Plants - 39690; Viruses - 10531; O…
Chr4	20172064	id4006135	6.38e-08	GH3	20111479	20113455	-60585	LOC_Os04g33530	Ser/Thr protein phosphatase family protein, putative, expressed	AT3G52820	ATPAP22,PAP22	purple acid phosphatase 22	purple acid phosphatase 22 (PAP22); FUNCTIONS IN: protein serine/threonine phosphatase activity, acid phosphatase activity; INVOLVED IN: biological_process unknown; LOCATED IN: endomembrane system; EXPRESSED IN: 12 plant structures; EXPRESSED DURING: 6 growth stages; CONTAINS InterPro DOMAIN/s: Metallophosphoesterase (InterPro:IPR004843), Purple acid phosphatase-like, N-terminal (InterPro:IPR0089…
Chr4	20172064	id4006135	6.38e-08	GH3	20114135	20115016	-57929	LOC_Os04g33540	expressed protein	-	-	-
Chr4	20172064	id4006135	6.38e-08	GH3	20118934	20119438	-53130	LOC_Os04g33550	expressed protein	-	-	-
Chr4	20172064	id4006135	6.38e-08	GH3	20132608	20134226	-39456	LOC_Os04g33560	expressed protein	AT3G52770	ZPR3	protein binding	ZPR3 is a small-leucine zipper containing protein that is involved in the establishment of leaf polarity.
Chr4	20172064	id4006135	6.38e-08	GH3	20147073	20149558	-24991	LOC_Os04g33570	RCN4 Centroradialis-like1 homologous to TFL1 gene; contains Pfam profile PF01161: Phosphatidylethanolamine-binding protein, expressed	AT2G27550	ATC	centroradialis	encodes a protein similar to TFL1. overexpression leads to similar phenotype as TFL1 overexpression. expressed specifically in the hypocotyl and null mutation does not result in phenotypes exhibited by TFL1 null mutations. It acts non-cell autonomously to inhibit floral initiation.	Veg Rep Trans
Chr4	20172064	id4006135	6.38e-08	GH3	20155441	20156448	-16623	LOC_Os04g33580	insoluble protein, putative, expressed	-	-	-
Chr4	20172064	id4006135	6.38e-08	GH3	20166921	20173111	-5143	LOC_Os04g33590	hydrolase, alpha/beta fold family protein, putative, expressed	AT2G36290	-	alpha/beta-Hydrolases superfamily protein	alpha/beta-Hydrolases superfamily protein; FUNCTIONS IN: hydrolase activity; INVOLVED IN: biological_process unknown; LOCATED IN: endoplasmic reticulum; EXPRESSED IN: 24 plant structures; EXPRESSED DURING: 13 growth stages; CONTAINS InterPro DOMAIN/s: Alpha/beta hydrolase fold-1 (InterPro:IPR000073); BEST Arabidopsis thaliana protein match is: alpha/beta-Hydrolases superfamily protein (TAIR:AT1G7…
Chr4	20172064	id4006135	6.38e-08	GH3	20176480	20181599	4416	LOC_Os04g33600	hydrolase, alpha/beta fold family protein, putative, expressed	AT2G36290	-	alpha/beta-Hydrolases superfamily protein	alpha/beta-Hydrolases superfamily protein; FUNCTIONS IN: hydrolase activity; INVOLVED IN: biological_process unknown; LOCATED IN: endoplasmic reticulum; EXPRESSED IN: 24 plant structures; EXPRESSED DURING: 13 growth stages; CONTAINS InterPro DOMAIN/s: Alpha/beta hydrolase fold-1 (InterPro:IPR000073); BEST Arabidopsis thaliana protein match is: alpha/beta-Hydrolases superfamily protein (TAIR:AT1G7…
Chr4	20172064	id4006135	6.38e-08	GH3	20186421	20187672	14357	LOC_Os04g33610	expressed protein	AT3G52740	-	-	unknown protein; BEST Arabidopsis thaliana protein match is: unknown protein (TAIR:AT3G44450.1); Has 65 Blast hits to 65 proteins in 13 species: Archae - 0; Bacteria - 0; Metazoa - 0; Fungi - 0; Plants - 65; Viruses - 0; Other Eukaryotes - 0 (source: NCBI BLink).
Chr4	20172064	id4006135	6.38e-08	GH3	20192215	20192798	20151	LOC_Os04g33620	expressed protein	AT1G11320	-	-	unknown protein; FUNCTIONS IN: molecular_function unknown; INVOLVED IN: biological_process unknown; LOCATED IN: mitochondrion, plastid; EXPRESSED IN: 7 plant structures; EXPRESSED DURING: C globular stage, F mature embryo stage, petal differentiation and expansion stage, E expanded cotyledon stage, D bilateral stage; Has 46 Blast hits to 46 proteins in 14 species: Archae - 0; Bacteria - 2; Metazo…
Chr4	20172064	id4006135	6.38e-08	GH3	20193655	20197273	21591	LOC_Os04g33630	2Fe-2S iron-sulfur cluster binding domain containing protein, expressed	AT2G27510	ATFD3,FD3	ferredoxin 3	ferredoxin 3 (FD3); FUNCTIONS IN: electron carrier activity, iron-sulfur cluster binding, 2 iron, 2 sulfur cluster binding; INVOLVED IN: electron transport chain; LOCATED IN: chloroplast; EXPRESSED IN: 22 plant structures; EXPRESSED DURING: 13 growth stages; CONTAINS InterPro DOMAIN/s: 2Fe-2S ferredoxin, iron-sulphur binding site (InterPro:IPR006058), Ferredoxin (InterPro:IPR001041), Ferredoxin […
Chr4	20172064	id4006135	6.38e-08	GH3	20200957	20206003	28893	LOC_Os04g33640	glycosyl hydrolases family 17, putative, expressed	AT2G27500	-	Glycosyl hydrolase superfamily protein	Glycosyl hydrolase superfamily protein; FUNCTIONS IN: cation binding, hydrolase activity, hydrolyzing O-glycosyl compounds, catalytic activity; INVOLVED IN: carbohydrate metabolic process; LOCATED IN: anchored to plasma membrane, nucleus, cytoplasm; EXPRESSED IN: 23 plant structures; EXPRESSED DURING: 13 growth stages; CONTAINS InterPro DOMAIN/s: Glycoside hydrolase, catalytic core (InterPro:IPR0…
Chr4	20172064	id4006135	6.38e-08	GH3	20208954	20212030	36890	LOC_Os04g33650	expressed protein	-	-	-
Chr4	20172064	id4006135	6.38e-08	GH3	20215759	20218052	43695	LOC_Os04g33660	bifunctional monodehydroascorbate reductase and carbonic anhydrasenectarin-3 precursor, putative, expressed	AT3G52720	ACA1,ATACA1,CAH1	alpha carbonic anhydrase 1	Encodes an alpha carbonic anhydrase (CAH1) located in the chloroplast stroma. Most chloroplast proteins are encoded by the nuclear genome and imported with the help of sorting signals that are intrinsic parts of the polypeptides. CAH1 takes an alternative route through the secretory pathway, and becomes N-glycosylated before entering the chloroplast. Glycosylation and intra-molecular disulfide br…
Chr4	20172064	id4006135	6.38e-08	GH3	20220030	20221130	47966	LOC_Os04g33670	expressed protein	-	-	-
Chr4	20172064	id4006135	6.38e-08	GH3	20221590	20223338	49526	LOC_Os04g33680	glutaredoxin, putative, expressed	AT5G03870	-	Glutaredoxin family protein	Glutaredoxin family protein; FUNCTIONS IN: electron carrier activity, protein disulfide oxidoreductase activity; INVOLVED IN: N-terminal protein myristoylation, cell redox homeostasis; LOCATED IN: cellular_component unknown; EXPRESSED IN: 15 plant structures; EXPRESSED DURING: 7 growth stages; CONTAINS InterPro DOMAIN/s: Thioredoxin fold (InterPro:IPR012335), Glutaredoxin (InterPro:IPR002109), Th…
Chr4	20172064	id4006135	6.38e-08	GH3	20226137	20233854	54073	LOC_Os04g33690	sec23/Sec24 trunk domain containing protein, expressed	AT2G27460	-	sec23/sec24 transport family protein	sec23/sec24 transport family protein; FUNCTIONS IN: transporter activity, zinc ion binding; INVOLVED IN: intracellular protein transport, vesicle-mediated transport, ER to Golgi vesicle-mediated transport; LOCATED IN: COPII vesicle coat; EXPRESSED IN: 22 plant structures; EXPRESSED DURING: 13 growth stages; CONTAINS InterPro DOMAIN/s: Sec23/Sec24, helical domain (InterPro:IPR006900), Sec23/Sec24 …
Chr4	20172064	id4006135	6.38e-08	GH3	20234050	20238450	61986	LOC_Os04g33700	ABC transmembrane transporter domain containing protein, expressed	AT5G03910	ATATH12,ATH12	ABC2 homolog 12	member of ATH subfamily
Chr4	20172064	id4006135	6.38e-08	GH3	20239220	20239966	67156	LOC_Os04g33710	expressed protein	AT5G22390	-	Protein of unknown function (DUF3049)	Protein of unknown function (DUF3049); CONTAINS InterPro DOMAIN/s: Protein of unknown function DUF3049 (InterPro:IPR021410); BEST Arabidopsis thaliana protein match is: Protein of unknown function (DUF3049) (TAIR:AT1G54740.1); Has 218 Blast hits to 214 proteins in 36 species: Archae - 0; Bacteria - 0; Metazoa - 28; Fungi - 3; Plants - 164; Viruses - 0; Other Eukaryotes - 23 (source: NCBI BLink).
Chr4	20172064	id4006135	6.38e-08	GH3	20240359	20243286	68295	LOC_Os04g33720	glycosyl hydrolases, putative, expressed	AT3G52600	AtcwINV2,CWINV2	cell wall invertase 2	cell wall invertase 2 (CWINV2); FUNCTIONS IN: hydrolase activity, hydrolyzing O-glycosyl compounds; INVOLVED IN: sucrose catabolic process, using beta-fructofuranosidase, carbohydrate metabolic process; LOCATED IN: endomembrane system; EXPRESSED IN: 9 plant structures; EXPRESSED DURING: L mature pollen stage, M germinated pollen stage, 4 anthesis, C globular stage, petal differentiation and expan…
Chr4	20172064	id4006135	6.38e-08	GH3	20246312	20247375	74248	LOC_Os04g33730
Chr4	20172064	id4006135	6.38e-08	GH3	20250215	20255106	78151	LOC_Os04g33740	glycosyl hydrolases, putative, expressed	AT3G52600	AtcwINV2,CWINV2	cell wall invertase 2	cell wall invertase 2 (CWINV2); FUNCTIONS IN: hydrolase activity, hydrolyzing O-glycosyl compounds; INVOLVED IN: sucrose catabolic process, using beta-fructofuranosidase, carbohydrate metabolic process; LOCATED IN: endomembrane system; EXPRESSED IN: 9 plant structures; EXPRESSED DURING: L mature pollen stage, M germinated pollen stage, 4 anthesis, C globular stage, petal differentiation and expan…
Chr4	20172064	id4006135	6.38e-08	GH3	20260404	20263822	88340	LOC_Os04g33750
Chr4	20172064	id4006135	6.38e-08	GH3	20271334	20272698	99270	LOC_Os04g33760	DUF584 domain containing protein, putative, expressed	AT3G15040	-	Protein of unknown function, DUF584	Protein of unknown function, DUF584; CONTAINS InterPro DOMAIN/s: Protein of unknown function DUF584 (InterPro:IPR007608); BEST Arabidopsis thaliana protein match is: Protein of unknown function, DUF584 (TAIR:AT4G21970.1); Has 2569 Blast hits to 543 proteins in 84 species: Archae - 0; Bacteria - 28; Metazoa - 187; Fungi - 69; Plants - 343; Viruses - 0; Other Eukaryotes - 1942 (source: NCBI BLink).
Chr4	20172064	id4006135	6.38e-08	GH3	20274911	20279199	102847	LOC_Os04g33770	nucleoside-diphosphate-sugar epimerase, putative, expressed	AT5G22350	ELM1	Protein of unknown function (DUF1022)	ELONGATED MITOCHONDRIA 1 (ELM1); CONTAINS InterPro DOMAIN/s: Protein of unknown function DUF1022 (InterPro:IPR009367); BEST Arabidopsis thaliana protein match is: Protein of unknown function (DUF1022) (TAIR:AT5G06180.2); Has 30201 Blast hits to 17322 proteins in 780 species: Archae - 12; Bacteria - 1396; Metazoa - 17338; Fungi - 3422; Plants - 5037; Viruses - 0; Other Eukaryotes - 2996 (source: N…
Chr4	20172064	id4006135	6.38e-08	GH3	20285965	20291159	113901	LOC_Os04g33780	OTU-like cysteine protease family protein, putative, expressed	AT2G27350	-	OTU-like cysteine protease family protein	Encodes an otubain-like histone deubiquitinase involved in chromatin modification and regulation of plant gene expression.
Chr4	20172064	id4006135	6.38e-08	GH3	20294252	20297320	122188	LOC_Os04g33790	expressed protein	-	-	-
Chr4	20172064	id4006135	6.38e-08	GH3	20298451	20302892	126387	LOC_Os04g33800	retrotransposon protein, putative, unclassified, expressed	-	-	-
Chr4	20172064	id4006135	6.38e-08	GH3	20312202	20313764	140138	LOC_Os04g33810	RNA recognition motif containing protein, putative, expressed	AT5G06210	-	RNA binding (RRM/RBD/RNP motifs) family protein	RNA binding (RRM/RBD/RNP motifs) family protein; FUNCTIONS IN: RNA binding, nucleotide binding, nucleic acid binding; INVOLVED IN: biological_process unknown; EXPRESSED IN: 24 plant structures; EXPRESSED DURING: 13 growth stages; CONTAINS InterPro DOMAIN/s: RNA recognition motif, glycine rich protein (InterPro:IPR015465), RNA recognition motif, RNP-1 (InterPro:IPR000504), Nucleotide-binding, alph…
Chr4	20172064	id4006135	6.38e-08	GH3	20313832	20315130	141768	LOC_Os04g33820	OsFBX132 - F-box domain containing protein, expressed	AT2G36090	-	F-box family protein	F-box family protein; CONTAINS InterPro DOMAIN/s: F-box domain, Skp2-like (InterPro:IPR022364); BEST Arabidopsis thaliana protein match is: F-box family protein (TAIR:AT2G27310.1); Has 123 Blast hits to 123 proteins in 13 species: Archae - 0; Bacteria - 0; Metazoa - 0; Fungi - 0; Plants - 123; Viruses - 0; Other Eukaryotes - 0 (source: NCBI BLink).
Chr4	20172064	id4006135	6.38e-08	GH3	20324019	20325095	151955	LOC_Os04g33830	membrane protein, putative, expressed	AT1G08380	PSAO	photosystem I subunit O	Encodes subunit O of photosystem I.
Chr4	20172064	id4006135	6.38e-08	GH3	20327465	20329102	155401	LOC_Os04g33840	pentatricopeptide, putative, expressed	AT5G37570	-	Pentatricopeptide repeat (PPR-like) superfamily protein	Pentatricopeptide repeat (PPR-like) superfamily protein; CONTAINS InterPro DOMAIN/s: Pentatricopeptide repeat (InterPro:IPR002885); BEST Arabidopsis thaliana protein match is: Tetratricopeptide repeat (TPR)-like superfamily protein (TAIR:AT3G29230.1); Has 1807 Blast hits to 1807 proteins in 277 species: Archae - 0; Bacteria - 0; Metazoa - 736; Fungi - 347; Plants - 385; Viruses - 0; Other Eukaryo…
Chr4	20172064	id4006135	6.38e-08	GH3	20336660	20337660	164596	LOC_Os04g33860	expressed protein	AT3G11600	-	-	unknown protein; FUNCTIONS IN: molecular_function unknown; INVOLVED IN: response to karrikin; EXPRESSED IN: 21 plant structures; EXPRESSED DURING: 12 growth stages; BEST Arabidopsis thaliana protein match is: unknown protein (TAIR:AT5G06270.1); Has 171 Blast hits to 171 proteins in 15 species: Archae - 0; Bacteria - 0; Metazoa - 0; Fungi - 0; Plants - 171; Viruses - 0; Other Eukaryotes - 0 (sourc…
Chr4	20172064	id4006135	6.38e-08	GH3	20347196	20348553	175132	LOC_Os04g33870	DUF623 domain containing protein, expressed	AT5G04820	ATOFP13,OFP13	ovate family protein 13	ovate family protein 13 (OFP13); INVOLVED IN: biological_process unknown; LOCATED IN: endomembrane system; EXPRESSED IN: 23 plant structures; EXPRESSED DURING: 14 growth stages; CONTAINS InterPro DOMAIN/s: Protein of unknown function DUF623 (InterPro:IPR006458); BEST Arabidopsis thaliana protein match is: ovate family protein 15 (TAIR:AT2G36050.1); Has 1807 Blast hits to 1807 proteins in 277 spec…
Chr4	20172064	id4006135	6.38e-08	GH3	20354109	20356301	182045	LOC_Os04g33880	HVA22, putative, expressed	AT1G75700	HVA22G	HVA22-like protein G	HVA22-like protein G (HVA22G); CONTAINS InterPro DOMAIN/s: TB2/DP1/HVA22 related protein (InterPro:IPR004345); BEST Arabidopsis thaliana protein match is: HVA22-like protein H (ATHVA22H) (TAIR:AT1G19950.1); Has 1473 Blast hits to 1473 proteins in 200 species: Archae - 0; Bacteria - 0; Metazoa - 703; Fungi - 189; Plants - 488; Viruses - 0; Other Eukaryotes - 93 (source: NCBI BLink).
Chr4	20172064	id4006135	6.38e-08	GH3	20356829	20358364	184765	LOC_Os04g33885	expressed protein	-	-	-
Chr4	20172064	id4006135	6.38e-08	GH3	20358835	20359359	186771	LOC_Os04g33890	expressed protein	-	-	-
Chr4	20172064	id4006135	6.38e-08	GH3	20362115	20362818	190051	LOC_Os04g33900	ctr copper transporter family protein, putative, expressed	AT5G59030	COPT1	copper transporter 1	encodes a putative copper transport protein that contains copper-binding motif and functionally complements in copper-transport defective yeast strains
Chr4	20172064	id4006135	6.38e-08	GH3	20363992	20367035	191928	LOC_Os04g33910	expressed protein	-	-	-
Chr4	20172064	id4006135	6.38e-08	GH3	20371165	20372529	199101	LOC_Os04g33920	LTPL102 - Protease inhibitor/seed storage/LTP family protein precursor, expressed	AT5G05960	-	Bifunctional inhibitor/lipid-transfer protein/seed storage 2S albumin superfamily protein	Bifunctional inhibitor/lipid-transfer protein/seed storage 2S albumin superfamily protein; FUNCTIONS IN: lipid binding; INVOLVED IN: lipid transport; LOCATED IN: endomembrane system; EXPRESSED IN: 18 plant structures; EXPRESSED DURING: 10 growth stages; CONTAINS InterPro DOMAIN/s: Bifunctional inhibitor/plant lipid transfer protein/seed storage (InterPro:IPR016140), Plant lipid transfer protein/s…
Chr6	26401919	id6014630	1.01e-07	Den2TV	26198323	26203626	-203596	LOC_Os06g43570	peptidase, T1 family, putative, expressed	AT1G21720	PBC1	proteasome beta subunit C1	20S proteasome beta subunit PBC1 truncated protein (PBC1)
Chr6	26401919	id6014630	1.01e-07	Den2TV	26207298	26211004	-194621	LOC_Os06g43580	expressed protein	-	-	-
Chr6	26401919	id6014630	1.01e-07	Den2TV	26214485	26217669	-187434	LOC_Os06g43590	SNF7 domain containing protein, putative, expressed	AT1G17730	CHMP1B,VPS46.1	vacuolar protein sorting 46.1	Encodes an ESCRT-related protein: CHMP1A/AT1G73030; CHMP1B/AT1G17730. CHMP1A and B mediate multivesicular body sorting of auxin carriers and are required for plant development. ESCRT: Endosomal Sorting Complexes Required For Transport machinery; CHMP: Charged Multivesicular Body Protein/Chromatin Modifying Protein.
Chr6	26401919	id6014630	1.01e-07	Den2TV	26226107	26227763	-175812	LOC_Os06g43600	LTPL129 - Protease inhibitor/seed storage/LTP family protein precursor, expressed	AT3G22142	-	Bifunctional inhibitor/lipid-transfer protein/seed storage 2S albumin superfamily protein	Encodes a Protease inhibitor/seed storage/LTP family protein
Chr6	26401919	id6014630	1.01e-07	Den2TV	26228860	26231888	-173059	LOC_Os06g43610	formamidopyrimidine-DNA glycosylase, putative, expressed	AT1G52500	ATFPG-1,ATFPG-2,ATMMH-1,ATMMH-2,FPG-1,FPG-2,MMH-1,MMH-2	MUTM homolog-1	Encodes one of the splice variants of Arabidopsis thaliana MutM homolog. Encodes a formamidopyrimidine-DNA glycosylase that has abasic lyase activity and is able to nick double- stranded oligonucleotides containing 8-oxo-7,8-dihydroguanine (8-oxoG) in vitro.
Chr6	26401919	id6014630	1.01e-07	Den2TV	26233935	26237273	-167984	LOC_Os06g43620	haemolysin-III, putative, expressed	AT4G30850	HHP2	heptahelical transmembrane protein2	heptahelical transmembrane protein homologous to human adiponectin receptors and progestin receptors
Chr6	26401919	id6014630	1.01e-07	Den2TV	26241008	26249272	-160911	LOC_Os06g43630	sucrose-phosphate synthase, putative, expressed	AT5G20280	ATSPS1F,SPS1F	sucrose phosphate synthase 1F	Encodes a protein with putative sucrose-phosphate synthase activity. When the gene was expressed in transgenic tobacco plants, a clear trend for increased SPS activity was noted.
Chr6	26401919	id6014630	1.01e-07	Den2TV	26253122	26258284	-148797	LOC_Os06g43640	Ser/Thr protein phosphatase family protein, putative, expressed	AT5G34850	ATPAP26,PAP26	purple acid phosphatase 26	Encodes a dual-targeted purple acid phosphatase isozyme AtPAP26. Involved in phosphate metabolism.
Chr6	26401919	id6014630	1.01e-07	Den2TV	26262106	26265856	-139813	LOC_Os06g43650	secreted salivary protein, putative, expressed	AT2G25310	-	Protein of unknown function (DUF2012)	FUNCTIONS IN: carbohydrate binding; INVOLVED IN: biological_process unknown; LOCATED IN: endomembrane system; EXPRESSED IN: 22 plant structures; EXPRESSED DURING: 13 growth stages; CONTAINS InterPro DOMAIN/s: Carbohydrate-binding-like fold (InterPro:IPR013784), Protein of unknown function DUF2012 (InterPro:IPR019008); BEST Arabidopsis thaliana protein match is: Protein of unknown function (DUF201…
Chr6	26401919	id6014630	1.01e-07	Den2TV	26271900	26277669	-130019	LOC_Os06g43660	inorganic H+ pyrophosphatase, putative, expressed	AT1G15690	ATAVP3,AtVHP1;1,AVP-3,AVP1	Inorganic H pyrophosphatase family protein	Encodes a H(+)-translocating (pyrophosphate-energized) inorganic pyrophosphatase (H(+)-PPase; EC 3.6.1.1) located in the vacuolar membrane. Expression is found in all tissues examined, including meristems and floral organ primordium. Expression is particularly enhanced in pollen, and is repressed by light. Over expression and loss of function phenotypes suggest AVP1 is involved in regulation of a…
Chr6	26401919	id6014630	1.01e-07	Den2TV	26278807	26291348	-123112	LOC_Os06g43670	Leucine Rich Repeat family protein, expressed	AT3G14460	-	LRR and NB-ARC domains-containing disease resistance protein	LRR and NB-ARC domains-containing disease resistance protein; FUNCTIONS IN: ATP binding; INVOLVED IN: apoptosis, defense response; CONTAINS InterPro DOMAIN/s: NB-ARC (InterPro:IPR002182), Leucine-rich repeat (InterPro:IPR001611), Disease resistance protein (InterPro:IPR000767); BEST Arabidopsis thaliana protein match is: NB-ARC domain-containing disease resistance protein (TAIR:AT3G14470.1); Has …
Chr6	26401919	id6014630	1.01e-07	Den2TV	26295682	26302263	-106237	LOC_Os06g43680	palmitoyltransferase TIP1, putative, expressed	AT5G20350	TIP1	Ankyrin repeat family protein with DHHC zinc finger domain	Encodes a protein containing ankyrin and DHHC-CRD domain. Acts to restrict the size of the swelling that forms at the beginning of root hair cell growth, possibly by a mechanism that requires RHD1. Mutant displays defects in both root hair and pollen tube growth.
Chr6	26401919	id6014630	1.01e-07	Den2TV	26302840	26311415	-99079	LOC_Os06g43690	WD repeat-containing protein, putative, expressed	AT4G04940	-	transducin family protein / WD-40 repeat family protein	transducin family protein / WD-40 repeat family protein; FUNCTIONS IN: nucleotide binding; INVOLVED IN: rRNA processing; LOCATED IN: CUL4 RING ubiquitin ligase complex; EXPRESSED IN: 20 plant structures; EXPRESSED DURING: 11 growth stages; CONTAINS InterPro DOMAIN/s: WD40 repeat 2 (InterPro:IPR019782), WD40 repeat, conserved site (InterPro:IPR019775), WD40 repeat (InterPro:IPR001680), WD40 repeat…
Chr6	26401919	id6014630	1.01e-07	Den2TV	26311605	26314066	-90314	LOC_Os06g43700	transmembrane amino acid transporter protein, putative, expressed	AT1G80510	-	Transmembrane amino acid transporter family protein	Encodes a close relative of the amino acid transporter ANT1 (AT3G11900).
Chr6	26401919	id6014630	1.01e-07	Den2TV	26315045	26317959	-86874	LOC_Os06g43710	glucosidase II beta subunit-like domain containing protein, expressed	AT5G35080	-	-	Encodes a protein involved in the endoplasmic reticulum-associated degradation of glycoproteins.
Chr6	26401919	id6014630	1.01e-07	Den2TV	26318548	26319186	-83371	LOC_Os06g43720	expressed protein	-	-	-
Chr6	26401919	id6014630	1.01e-07	Den2TV	26320260	26320562	-81659	LOC_Os06g43730	expressed protein	-	-	-
Chr6	26401919	id6014630	1.01e-07	Den2TV	26321831	26323096	-80088	LOC_Os06g43740	OsFBX201 - F-box domain containing protein, expressed	AT3G49150	-	F-box/RNI-like superfamily protein	F-box/RNI-like superfamily protein; CONTAINS InterPro DOMAIN/s: F-box domain, cyclin-like (InterPro:IPR001810), F-box domain, Skp2-like (InterPro:IPR022364), FBD-like (InterPro:IPR006566); BEST Arabidopsis thaliana protein match is: RNI-like superfamily protein (TAIR:AT3G59240.1); Has 1918 Blast hits to 1865 proteins in 43 species: Archae - 0; Bacteria - 0; Metazoa - 29; Fungi - 4; Plants - 1883;…
Chr6	26401919	id6014630	1.01e-07	Den2TV	26325170	26328347	-76749	LOC_Os06g43750	expressed protein	AT4G32930	-	-	unknown protein; FUNCTIONS IN: molecular_function unknown; INVOLVED IN: biological_process unknown; LOCATED IN: cellular_component unknown; EXPRESSED IN: 22 plant structures; EXPRESSED DURING: 13 growth stages; CONTAINS InterPro DOMAIN/s: Protein of unknown function DUF866, eukaryotic (InterPro:IPR008584).
Chr6	26401919	id6014630	1.01e-07	Den2TV	26331890	26344253	-70029	LOC_Os06g43760	tRNA synthetase class I, putative, expressed	AT4G10320	-	tRNA synthetase class I (I, L, M and V) family protein	tRNA synthetase class I (I, L, M and V) family protein; FUNCTIONS IN: isoleucine-tRNA ligase activity, nucleotide binding, aminoacyl-tRNA ligase activity, zinc ion binding, ATP binding; INVOLVED IN: response to cadmium ion, tRNA aminoacylation for protein translation; LOCATED IN: cytosol; EXPRESSED IN: male gametophyte, guard cell, epidermis, cultured cell, pollen tube; EXPRESSED DURING: L mature…
Chr6	26401919	id6014630	1.01e-07	Den2TV	26345139	26346101	-56780	LOC_Os06g43770	expressed protein	AT1G15760	-	Sterile alpha motif (SAM) domain-containing protein	Sterile alpha motif (SAM) domain-containing protein; CONTAINS InterPro DOMAIN/s: Sterile alpha motif homology (InterPro:IPR010993), Sterile alpha motif, type 2 (InterPro:IPR011510); BEST Arabidopsis thaliana protein match is: Sterile alpha motif (SAM) domain-containing protein (TAIR:AT1G80520.1); Has 64 Blast hits to 64 proteins in 13 species: Archae - 0; Bacteria - 0; Metazoa - 0; Fungi - 0; Pla…
Chr6	26401919	id6014630	1.01e-07	Den2TV	26354718	26358086	-47201	LOC_Os06g43780	expressed protein	AT2G12400	-	-	unknown protein; FUNCTIONS IN: molecular_function unknown; INVOLVED IN: biological_process unknown; LOCATED IN: endomembrane system; EXPRESSED IN: 25 plant structures; EXPRESSED DURING: 13 growth stages; BEST Arabidopsis thaliana protein match is: unknown protein (TAIR:AT2G25270.1); Has 177 Blast hits to 172 proteins in 23 species: Archae - 0; Bacteria - 2; Metazoa - 3; Fungi - 0; Plants - 164; V…
Chr6	26401919	id6014630	1.01e-07	Den2TV	26359284	26373493	-42635	LOC_Os06g43790	transcription initiation factor TFIID subunit 1, putative, expressed	AT1G32750	GTD1,HAC13,HAF01,HAF1,TAF1	HAC13 protein (HAC13)	This gene is predicted to encode a histone acetyltransferase. Five lines with RNAi constructs directed against HAF1 grow normally and can produce root calli, but have defects in agrobacterium-mediated transformation.
Chr6	26401919	id6014630	1.01e-07	Den2TV	26374959	26378230	-26960	LOC_Os06g43800	methyltransferase domain containing protein, putative, expressed	AT2G41040	-	S-adenosyl-L-methionine-dependent methyltransferases superfamily protein	S-adenosyl-L-methionine-dependent methyltransferases superfamily protein; FUNCTIONS IN: methyltransferase activity; INVOLVED IN: response to karrikin; LOCATED IN: chloroplast, plastoglobule; EXPRESSED IN: 21 plant structures; EXPRESSED DURING: 12 growth stages; CONTAINS InterPro DOMAIN/s: Methyltransferase type 11 (InterPro:IPR013216); BEST Arabidopsis thaliana protein match is: S-adenosyl-L-meth…
Chr6	26401919	id6014630	1.01e-07	Den2TV	26383997	26384662	-17922	LOC_Os06g43810	expressed protein	AT5G35090	-	-	unknown protein; Has 1807 Blast hits to 1807 proteins in 277 species: Archae - 0; Bacteria - 0; Metazoa - 736; Fungi - 347; Plants - 385; Viruses - 0; Other Eukaryotes - 339 (source: NCBI BLink).
Chr6	26401919	id6014630	1.01e-07	Den2TV	26387053	26390622	-14866	LOC_Os06g43820	expressed protein	-	-	-
Chr6	26401919	id6014630	1.01e-07	Den2TV	26392281	26392499	-9638	LOC_Os06g43830	retrotransposon protein, putative, Ty3-gypsy subclass	-	-	-
Chr6	26401919	id6014630	1.01e-07	Den2TV	26398279	26404234	-3640	LOC_Os06g43840	protein kinase domain containing protein, expressed	AT3G46920	-	Protein kinase superfamily protein with octicosapeptide/Phox/Bem1p domain	Protein kinase superfamily protein with octicosapeptide/Phox/Bem1p domain; FUNCTIONS IN: protein serine/threonine/tyrosine kinase activity, protein kinase activity; INVOLVED IN: protein amino acid phosphorylation; LOCATED IN: chloroplast; EXPRESSED IN: 21 plant structures; EXPRESSED DURING: 10 growth stages; CONTAINS InterPro DOMAIN/s: Octicosapeptide/Phox/Bem1p (InterPro:IPR000270), Protein kina…
Chr6	26401919	id6014630	1.01e-07	Den2TV	26407090	26409940	5171	LOC_Os06g43850	ATP synthase F1, delta subunit family protein, putative, expressed	AT5G13450	ATP5	delta subunit of Mt ATP synthase	delta subunit of Mt ATP synthase (ATP5); FUNCTIONS IN: hydrogen ion transporting ATP synthase activity, rotational mechanism, cobalt ion binding, zinc ion binding; INVOLVED IN: ATP synthesis coupled proton transport; LOCATED IN: mitochondrion, chloroplast, plasma membrane, membrane, mitochondrial proton-transporting ATP synthase complex, catalytic core F(1); EXPRESSED IN: 27 plant structures; EXP…
Chr6	26401919	id6014630	1.01e-07	Den2TV	26410491	26413838	8572	LOC_Os06g43860	homeobox protein knotted-1, putative, expressed	AT5G25220	KNAT3	KNOTTED1-like homeobox gene 3	A member of class II knotted1-like homeobox gene family (together with KNAT4 and KNAT5). Expressed in: hypocotyl-root boundary, anther-filament junction in flowers, ovule-funiculus and peduncle-silique boundaries, petioles and root. Light-regulated expression with differential response to red/far-red light. KNAT3 promoter activity showed cell-type specific pattern along longitudinal root axis, re…
Chr6	26401919	id6014630	1.01e-07	Den2TV	26420515	26426833	18596	LOC_Os06g43870	expressed protein	AT4G36730	GBF1	G-box binding factor 1	member of a gene family encoding basic leucine zipper proteins (GBFs) which bind the G-box
Chr6	26401919	id6014630	1.01e-07	Den2TV	26431949	26433297	30030	LOC_Os06g43875	retrotransposon protein, putative, unclassified, expressed	-	-	-
Chr6	26401919	id6014630	1.01e-07	Den2TV	26434264	26438320	32345	LOC_Os06g43880	prenyltransferase, putative, expressed	AT2G18950	ATHPT,HPT1,TPT1,VTE2	homogentisate phytyltransferase 1	Encodes homogentisate phytyltransferase involved in tocopherol biosynthesis. Has impact on seed longevity and plays a role in the adaptation to low temperature stress, notably phloem loading.
Chr6	26401919	id6014630	1.01e-07	Den2TV	26439416	26440928	37497	LOC_Os06g43890	expressed protein	-	-	-
Chr6	26401919	id6014630	1.01e-07	Den2TV	26441598	26443901	39679	LOC_Os06g43900	ribosomal protein L35, putative, expressed	AT2G24090	-	Ribosomal protein L35	Ribosomal protein L35; FUNCTIONS IN: structural constituent of ribosome; INVOLVED IN: translation; LOCATED IN: ribosome, chloroplast; EXPRESSED IN: 22 plant structures; EXPRESSED DURING: 13 growth stages; CONTAINS InterPro DOMAIN/s: Ribosomal protein L35, conserved site (InterPro:IPR018265), Ribosomal protein L35, non-mitochondrial (InterPro:IPR001706), Ribosomal protein L35 (InterPro:IPR021137);…
Chr6	26401919	id6014630	1.01e-07	Den2TV	26449764	26453699	47845	LOC_Os06g43910	two-component response regulator, putative, expressed	AT2G25180	ARR12,RR12	response regulator 12	Encodes an Arabidopsis response regulator (ARR) protein that acts in concert with other type-B ARRs in the cytokinin signaling pathway.
Chr6	26401919	id6014630	1.01e-07	Den2TV	26454049	26454964	52130	LOC_Os06g43920	hypothetical protein	-	-	-
Chr6	26401919	id6014630	1.01e-07	Den2TV	26455230	26460809	53311	LOC_Os06g43930	OsProCP2 - Putative Lysosomal Pro-x Carboxypeptidase homologue, expressed	AT2G24280	-	alpha/beta-Hydrolases superfamily protein	alpha/beta-Hydrolases superfamily protein; FUNCTIONS IN: serine-type peptidase activity, serine-type carboxypeptidase activity; INVOLVED IN: proteolysis; LOCATED IN: endomembrane system, lysosome; EXPRESSED IN: 22 plant structures; EXPRESSED DURING: 13 growth stages; CONTAINS InterPro DOMAIN/s: Peptidase S28 (InterPro:IPR008758); BEST Arabidopsis thaliana protein match is: Serine carboxypeptidase…
Chr6	26401919	id6014630	1.01e-07	Den2TV	26470722	26472970	68803	LOC_Os06g43940	expressed protein	-	-	-
Chr6	26401919	id6014630	1.01e-07	Den2TV	26477482	26478274	75563	LOC_Os06g43950	expressed protein	-	-	-
Chr6	26401919	id6014630	1.01e-07	Den2TV	26481248	26482813	79329	LOC_Os06g43960	expressed protein	-	-	-
Chr6	26401919	id6014630	1.01e-07	Den2TV	26488450	26488888	86531	LOC_Os06g43970	expressed protein	-	-	-
Chr6	26401919	id6014630	1.01e-07	Den2TV	26489445	26492077	87526	LOC_Os06g43980	expressed protein	-	-	-
Chr6	26401919	id6014630	1.01e-07	Den2TV	26495539	26497431	93620	LOC_Os06g43990	expressed protein	AT4G31805	-	WRKY family transcription factor	WRKY family transcription factor; BEST Arabidopsis thaliana protein match is: myosin heavy chain-related (TAIR:AT5G10890.1); Has 30201 Blast hits to 17322 proteins in 780 species: Archae - 12; Bacteria - 1396; Metazoa - 17338; Fungi - 3422; Plants - 5037; Viruses - 0; Other Eukaryotes - 2996 (source: NCBI BLink).
Chr6	26401919	id6014630	1.01e-07	Den2TV	26499618	26500169	97699	LOC_Os06g44000	expressed protein	-	-	-
Chr6	26401919	id6014630	1.01e-07	Den2TV	26508922	26510702	107003	LOC_Os06g44010	WRKY28, expressed	AT1G80840	ATWRKY40,WRKY40	WRKY DNA-binding protein 40	Pathogen-induced transcription factor. Binds W-box sequences in vitro. Forms protein complexes with itself and with WRKY40 and WRKY60. Coexpression with WRKY18 or WRKY60 made plants more susceptible to both P. syringae and B. cinerea. WRKY18, WRKY40, and WRKY60 have partially redundant roles in response to the hemibiotrophic bacterial pathogen Pseudomonas syringae and the necrotrophic fungal path…
Chr6	26401919	id6014630	1.01e-07	Den2TV	26514060	26515821	112141	LOC_Os06g44020	expressed protein	-	-	-
Chr6	26401919	id6014630	1.01e-07	Den2TV	26528301	26537144	126382	LOC_Os06g44030	WD domain, G-beta repeat domain containing protein, expressed	AT5G25150	TAF5	TBP-associated factor 5	Encodes a putative TATA-binding-protein associated factor TAF5. TAFs are subunits of the general transcription factor IID (TFIID).
Chr6	26401919	id6014630	1.01e-07	Den2TV	26553540	26560229	151621	LOC_Os06g44034	expressed protein	-	-	-
Chr6	26401919	id6014630	1.01e-07	Den2TV	26562142	26565302	160223	LOC_Os06g44040	DOMON domain containing protein, expressed	AT5G54830	-	DOMON domain-containing protein / dopamine beta-monooxygenase N-terminal domain-containing protein	DOMON domain-containing protein / dopamine beta-monooxygenase N-terminal domain-containing protein; FUNCTIONS IN: dopamine beta-monooxygenase activity, monooxygenase activity; INVOLVED IN: histidine catabolic process, metabolic process; LOCATED IN: endomembrane system, integral to membrane; EXPRESSED IN: 22 plant structures; EXPRESSED DURING: 11 growth stages; CONTAINS InterPro DOMAIN/s: Cytochro…
Chr6	26401919	id6014630	1.01e-07	Den2TV	26568419	26571461	166500	LOC_Os06g44050	methyladenine glycosylase, putative, expressed	AT5G57970	-	DNA glycosylase superfamily protein	DNA glycosylase superfamily protein; FUNCTIONS IN: DNA-3-methyladenine glycosylase I activity, catalytic activity; INVOLVED IN: DNA repair, base-excision repair; EXPRESSED IN: 10 plant structures; EXPRESSED DURING: 6 growth stages; CONTAINS InterPro DOMAIN/s: DNA glycosylase (InterPro:IPR011257), Methyladenine glycosylase (InterPro:IPR005019); BEST Arabidopsis thaliana protein match is: DNA glyco…
Chr6	26401919	id6014630	1.01e-07	Den2TV	26574128	26578687	172209	LOC_Os06g44060	phospholipase D. Active site motif family protein, expressed	-	-	-
Chr6	26401919	id6014630	1.01e-07	Den2TV	26580705	26582751	178786	LOC_Os06g44070	retrotransposon protein, putative, unclassified, expressed	-	-	-
Chr6	26401919	id6014630	1.01e-07	Den2TV	26584563	26587135	182644	LOC_Os06g44080	ubiquitin family protein, putative, expressed	AT1G31340	ATRUB1,NEDD8,RUB1	related to ubiquitin 1	Encodes a ubiquitin-related protein that is conjugated to target proteins by neddylation. It has been shown to be conjugated to the cullin AtCUL1. The RUB-conjugation pathway has been implicated in in auxin response.
Chr6	26401919	id6014630	1.01e-07	Den2TV	26588785	26589682	186866	LOC_Os06g44090	expressed protein	-	-	-
Chr6	26401919	id6014630	1.01e-07	Den2TV	26590908	26592467	188989	LOC_Os06g44100	HLS, putative, expressed	AT2G23060	-	Acyl-CoA N-acyltransferases (NAT) superfamily protein	Acyl-CoA N-acyltransferases (NAT) superfamily protein; FUNCTIONS IN: N-acetyltransferase activity; INVOLVED IN: metabolic process; LOCATED IN: cellular_component unknown; EXPRESSED IN: embryo, leaf whorl, flower, pedicel, seed; EXPRESSED DURING: 4 anthesis, F mature embryo stage, petal differentiation and expansion stage, E expanded cotyledon stage, D bilateral stage; CONTAINS InterPro DOMAIN/s: …
Chr6	26401919	id6014630	1.01e-07	Den2TV	26594256	26595141	192337	LOC_Os06g44110
Chr6	26403815	id6014636	2.31e-07	Den2TV	26207298	26211004	-196517	LOC_Os06g43580	expressed protein	-	-	-
Chr6	26404460	id6014640	2.31e-07	Den2TV	26207298	26211004	-197162	LOC_Os06g43580	expressed protein	-	-	-
Chr6	26403815	id6014636	2.31e-07	Den2TV	26214485	26217669	-189330	LOC_Os06g43590	SNF7 domain containing protein, putative, expressed	AT1G17730	CHMP1B,VPS46.1	vacuolar protein sorting 46.1	Encodes an ESCRT-related protein: CHMP1A/AT1G73030; CHMP1B/AT1G17730. CHMP1A and B mediate multivesicular body sorting of auxin carriers and are required for plant development. ESCRT: Endosomal Sorting Complexes Required For Transport machinery; CHMP: Charged Multivesicular Body Protein/Chromatin Modifying Protein.
Chr6	26404460	id6014640	2.31e-07	Den2TV	26214485	26217669	-189975	LOC_Os06g43590	SNF7 domain containing protein, putative, expressed	AT1G17730	CHMP1B,VPS46.1	vacuolar protein sorting 46.1	Encodes an ESCRT-related protein: CHMP1A/AT1G73030; CHMP1B/AT1G17730. CHMP1A and B mediate multivesicular body sorting of auxin carriers and are required for plant development. ESCRT: Endosomal Sorting Complexes Required For Transport machinery; CHMP: Charged Multivesicular Body Protein/Chromatin Modifying Protein.
Chr6	26403815	id6014636	2.31e-07	Den2TV	26226107	26227763	-177708	LOC_Os06g43600	LTPL129 - Protease inhibitor/seed storage/LTP family protein precursor, expressed	AT3G22142	-	Bifunctional inhibitor/lipid-transfer protein/seed storage 2S albumin superfamily protein	Encodes a Protease inhibitor/seed storage/LTP family protein
Chr6	26404460	id6014640	2.31e-07	Den2TV	26226107	26227763	-178353	LOC_Os06g43600	LTPL129 - Protease inhibitor/seed storage/LTP family protein precursor, expressed	AT3G22142	-	Bifunctional inhibitor/lipid-transfer protein/seed storage 2S albumin superfamily protein	Encodes a Protease inhibitor/seed storage/LTP family protein
Chr6	26403815	id6014636	2.31e-07	Den2TV	26228860	26231888	-174955	LOC_Os06g43610	formamidopyrimidine-DNA glycosylase, putative, expressed	AT1G52500	ATFPG-1,ATFPG-2,ATMMH-1,ATMMH-2,FPG-1,FPG-2,MMH-1,MMH-2	MUTM homolog-1	Encodes one of the splice variants of Arabidopsis thaliana MutM homolog. Encodes a formamidopyrimidine-DNA glycosylase that has abasic lyase activity and is able to nick double- stranded oligonucleotides containing 8-oxo-7,8-dihydroguanine (8-oxoG) in vitro.
[truncated: 5,075 more rows]
